# Supplementary material for: Expanded ACE2 dependencies of diverse SARS-like coronavirus receptor binding domains
Source: PLoS Biol. 2022 Jul 27;20(7):e3001738. doi: 10.1371/journal.pbio.3001738 (PMC9359572; doi:10.1371/journal.pbio.3001738)
Supplement: S1 Data — (CSV) [file pbio.3001738.s013.csv]

date	expt	recombined_construct	pseudovirus_env	pseudovirus_inoc	live_singlets	pct_grn	pct_red	pct_grn_gvn_red	pct_nir	pct_grn_gvn_nir	moi_gvn_red	moi_gvn_nir
200710	Two_color	G752A/G758A	None	NA	59783	NA	45.359049	0	36.368198	0	0	0
200710	Two_color	G752A/G758A	VSVG	NA	74703	NA	46.651406	0.866571	35.155215	0.590206	0.00870347560034978	0.0059195459923189
200710	Two_color	G752A/G758A	SARS2	NA	51684	NA	42.223899	0.068735	37.411965	0.724038	0.000687586333313233	0.00726671876338247
200710	Two_color	G752A/G758A	SARS2	NA	30389	NA	43.58814	0.158538	35.443746	1.429765	0.00158663804470059	0.0144008462210627
200710	Two_color	G752A/G758A	WIV1	NA	42925	NA	46.825859	0.074627	31.80431	5.662174	0.000746548598071377	0.0582879527053226
200710	Two_color	G752A/G758A	WIV1	NA	38695	NA	49.417237	0.151658	27.90283	8.104103	0.00151773117149118	0.0845138039778615
200710	Two_color	G752A/G758A	SARS1	NA	27268	NA	47.205516	0.769111	31.788177	36.017536	0.00772083911789452	0.446561140173278
200710	Two_color	G752A/G758A	SARS1	NA	48716	NA	47.586009	0.306272	32.732572	23.836699	0.00306741972531413	0.272290453482076
200714	Two_color	G752A/G758A	VSVG	1400	127525	NA	45.725152	1.459416	31.143697	1.246349	0.0147017023625376	0.0125418107384146
200714	Two_color	G752A/G758A	SARS2	1400	37732	NA	46.093502	0.143744	27.581363	1.23955	0.00143847410797439	0.0124729650208859
200714	Two_color	G752A/G758A	SARS1	1400	80526	NA	52.99779	4.972233	25.068922	89.973745	0.0510010528837327	2.29996303359828
200714	Two_color	G752A/G758A	G740D	1400	80648	NA	50.669576	2.146143	28.13089	53.770882	0.0216950754471263	0.771560326690396
200714	Two_color	G752A/G758A	G764B	1400	82666	NA	54.221808	4.622627	24.59536	86.705686	0.0473288159590457	2.01783376096959
200714	Two_color	G752A/G758A	G776C	1400	83162	NA	50.709459	0.061654	28.082538	0.436756	0.000616730138941991	0.00437712565271255
200714	Two_color	G752A/G758A	G777A	1400	75970	NA	49.623536	0.039789	28.746874	0.041211	0.000397969179229841	0.000412194940663415
200714	Two_color	G752A/G758A	G778B	1400	71083	NA	49.639154	0.059515	28.791694	0.410437	0.000595327172060694	0.00411281604493255
200716	Two_color	G752A/G758A	None	0	116899	NA	30.92242	0	51.102234	0	0	0
200716	Two_color	G752A/G758A	G776C	1400	120915	NA	34.490344	0.004796	45.192077	0.01281	4.79611501175313e-05	0.000128108205505722
200716	Two_color	G752A/G758A	G777A	1400	136976	NA	35.266032	0.00414	45.122503	0.00809	4.14008570036226e-05	8.09032725815528e-05
200716	Two_color	G752A/G758A	G778B	1400	121662	NA	34.959149	0.002351	45.03707	0.041976	2.35102763643859e-05	0.000419848123890244
200716	Two_color	G752A/G758A	G740D	1400	119653	NA	36.150368	0.180326	44.764444	21.627273	0.0018048878305426	0.243694189050457
200716	Two_color	G752A/G758A	G764B	200	132810	NA	31.075973	0.02423	49.654393	1.980408	0.000242329359387644	0.0200028089311863
200716	Two_color	G752A/G758A	G764B	1200	114383	NA	38.820454	0.184668	41.735223	26.873769	0.00184838721562225	0.31298304638973
200716	Two_color	G752A/G758A	WIV1	1400	134556	NA	31.849936	0.088669	42.441809	2.414723	0.000887083342110217	0.024443554357948
200716	Two_color	G752A/G758A	WIV1	1400	122396	NA	31.635021	0.028409	43.178699	1.265871	0.000284130361208334	0.0127395141108823
200716	Two_color	G752A/G758A	VSVG	6	122567	NA	31.179681	0.939397	50.409164	0.961398	0.00943837162666	0.00966049266031545
200716	Two_color	G752A/G758A	SARS1	150	119249	NA	30.558747	0.013721	50.303986	0.773501	0.000137219414153203	0.00776508035320408
200716	Two_color	G752A/G758A	SARS1	1300	116540	NA	36.092329	0.549189	44.850695	40.85213	0.00550702586967658	0.525129606355779
200720	Two_color	G752A/G758A	VSVG	0	28413	NA	30.922465	0.045527	53.116531	0.019878	0.000455373666851923	0.000198799759362708
200720	Two_color	G752A/G758A	SARS1	1000	54264	NA	37.278859	0.034604	51.138877	5.405405	0.000346099885656468	0.0555698468690965
200720	Two_color	G752A/G758A	SARS1	300	39136	NA	35.394522	7.2e-05	52.902698	0.700348	7.20000259154215e-07	0.00702811947482735
200720	Two_color	G752A/G758A	SARS2	1400	47213	NA	36.525957	0.017396	52.021689	0.285005	0.000173975132795855	0.00285411912581504
200720	Two_color	G752A/G758A	WIV1	1400	51385	NA	36.584606	0.010639	52.007395	0.265679	0.000106395659817497	0.00266032553004766
200720	Two_color	G752A/G758A	NL63	1400	32941	NA	33.216964	9.1e-05	54.676543	0.016656	9.10000414070868e-07	0.000166573872657279
200720	Two_color	G752A/G758A	MERS	1400	52789	NA	36.924359	0.071824	51.652806	0.073349	0.000718498057921194	0.000733759135403519
200720	Two_color	G752A/G758A	HKU4	1000	43341	NA	34.295471	0.040366	53.888927	0.068505	0.000403741492628775	0.000685284753969475
200720	Two_color	G752A/G758A	HKU4	300	38968	NA	34.020222	0.007543	54.003285	4.8e-05	7.54328449855032e-05	4.80000115169431e-07
200720	Two_color	G752A/G758A	ZdM	1000	50929	NA	36.329007	0.318884	51.768148	0.307225	0.00319393518497586	0.00307697904839439
200720	Two_color	G752A/G758A	ZdM	300	38002	NA	34.695542	0.053091	53.870849	0.078156	0.000531050982615696	0.000781865577245101
200720	Two_color	G752A/G758A	Marb	1000	1646	NA	32.806804	1.296296	53.159174	2.057143	0.0130477123905993	0.020785969218411
200720	Two_color	G752A/G758A	Marb	300	43624	NA	36.053549	0.940997	53.154227	0.83664	0.00945452348595692	0.00840159476427319
200720	Two_color	G752A/G758A	LFV	1000	47602	NA	35.189698	0.101486	53.010378	0.106998	0.00101537531909041	0.00107055283725295
200720	Two_color	G752A/G758A	LFV	300	28979	NA	33.648504	0.051277	54.746541	0.025213	0.000512901511495189	0.000252161790112073
200720	Two_color	G752A/G758A	LCMV	1000	43438	NA	35.029237	1.866456	53.759381	1.72148	0.0188409410646537	0.0173646974635601
200720	Two_color	G752A/G758A	LCMV	300	33459	NA	35.195314	0.925611	54.236528	0.650245	0.0092992139757768	0.00652368302249595
200720	Two_color	G752A/G758A	Junin	1000	50262	NA	34.970753	0.022757	53.921452	0.033208	0.000227595897981548	0.000332135150773141
200720	Two_color	G752A/G758A	Junin	300	48474	NA	37.112679	0.016676	51.739077	0.015949	0.000166773905994841	0.000159502719882571
200720	Two_color	G752A/G758A	G740D	1400	37966	NA	35.047147	0.037577	52.965812	2.536178	0.000375840619238062	0.0256889332530102
200720	Two_color	G752A/G758A	G764B	1000	41095	NA	34.748753	0.042017	53.347123	4.976509	0.000420258296148298	0.0510460512704386
200720	Two_color	G752A/G758A	G764B	300	35005	NA	34.297957	8.3e-05	53.2981	0.562791	8.30000344401893e-07	0.00564380635571286
200720	Two_color	G752A/G758A	G776C	1400	46154	NA	35.11505	0.117233	51.99116	0.104184	0.00117301771635406	0.00104238309253588
200720	Two_color	G752A/G758A	G778B	1400	54502	NA	37.015155	0.069396	51.043998	0.104242	0.000694200901698003	0.00104296369760187
200721	Two_color	G752A/G758A	VSVG	15	56396	NA	33.314419	0.298063	56.05894	0.294164	0.00298508092417088	0.00294597512662001
200721	Two_color	G752A/G758A	SARS1	150	65374	NA	36.332487	0.029471	53.01649	10.381142	0.000294753435526214	0.109604419402647
200721	Two_color	G752A/G758A	SARS1	1250	38533	NA	52.596476	1.139784	29.675862	85.430695	0.0114632932037144	1.92625326767367
200721	Two_color	G752A/G758A	SARS2	1400	47779	NA	37.976935	0.055112	40.009209	8.029923	0.000551271922448113	0.0837069118443043
200721	Two_color	G752A/G758A	WIV1	1400	51854	NA	37.736722	0.168643	41.859837	3.754722	0.00168785362385893	0.0382702737639259
200721	Two_color	G752A/G758A	NL63	1400	50420	NA	37.695359	0.136799	41.548988	0.200487	0.00136892655254716	0.00200688244209823
200721	Two_color	G752A/G758A	MERS	1400	52221	NA	38.8924	0.226489	40.707761	0.390441	0.00226745874270206	0.00391205210715612
200721	Two_color	G752A/G758A	HKU4	150	51836	NA	36.329964	0.01062	53.360599	0	0.000106205639619234	0
200721	Two_color	G752A/G758A	HKU4	1250	47650	NA	37.857293	0.177393	41.336831	0.258923	0.00177550527705229	0.00259258785341868
200721	Two_color	G752A/G758A	ZdM	150	56591	NA	36.572953	0.057979	53.093248	0.043267	0.000579958143216997	0.000432763628672326
200721	Two_color	G752A/G758A	ZdM	1250	50636	NA	37.676752	2.49502	43.69421	2.268927	0.0252667323655946	0.0229506324691316
200721	Two_color	G752A/G758A	Marb	150	62151	NA	36.512687	0.771163	53.228428	0.613627	0.00774151837651719	0.00615517427893837
200721	Two_color	G752A/G758A	Marb	1350	49809	NA	37.234235	27.445271	44.359453	25.571396	0.320829026149523	0.295329855670172
200721	Two_color	G752A/G758A	LFV	150	70217	NA	36.679152	0.562997	52.833359	0.40703	0.0056458780169698	0.00407860621790588
200721	Two_color	G752A/G758A	LFV	1250	64605	NA	39.332869	8.724568	42.666976	9.522946	0.0912885255077144	0.100073914392002
200721	Two_color	G752A/G758A	LCMV	150	69754	NA	37.752674	4.192299	52.074433	3.31186	0.0428271180207813	0.0336794384136239
200721	Two_color	G752A/G758A	LCMV	1250	57481	NA	37.89948	43.787009	45.559402	42.691309	0.576022299217383	0.556717898376277
200721	Two_color	G752A/G758A	Junin	150	102544	NA	38.453737	0.020288	51.004447	0.011472	0.000202900582931173	0.00011472658084252
200721	Two_color	G752A/G758A	Junin	1250	48046	NA	38.084336	0.32244	43.058735	0.493039	0.0032296095792057	0.00494258447162187
200721	Two_color	G752A/G758A	G740D	1400	55054	NA	40.465725	0.148128	40.805391	47.273537	0.00148237817982775	0.640052712260467
200721	Two_color	G752A/G758A	G764B	150	67335	NA	36.469889	0.016289	53.070469	11.087169	0.000162903268016914	0.117513723174246
200721	Two_color	G752A/G758A	G764B	1250	34898	NA	55.263912	1.17702	28.058915	86.713644	0.0118400171862665	2.01843254198134
200721	Two_color	G752A/G758A	G776C	1400	64057	NA	37.922475	0.135847	42.953932	0.298019	0.00135939355688142	0.00298463960887035
200721	Two_color	G752A/G758A	G778B	1400	100790	NA	40.695506	0.090206	39.964282	1.328203	0.000902467100959911	0.0133710250622966
200722	Two_color	G752A/G758A	VSVG	20	36287	NA	18.171797	1.167728	62.920605	1.379643	0.011745994893281	0.013892485243279
200722	Two_color	G752A/G758A	SARS1	150	49508	NA	19.194878	0.010523	63.718995	3.924428	0.000105235537064853	0.0400350958728876
200722	Two_color	G752A/G758A	SARS1	1250	17940	NA	28.784838	0.445391	47.898551	63.004771	0.00446385820707977	0.994381227604056
200722	Two_color	G752A/G758A	SARS2	1400	15071	NA	29.560082	0.00196	45.949174	5.458484	1.96001920825184e-05	0.056131125211057
200722	Two_color	G752A/G758A	WIV1	1400	18294	NA	28.260632	0.038685	47.758828	1.590935	0.000386924845764645	0.0160372621892974
200722	Two_color	G752A/G758A	NL63	1400	18034	NA	28.418543	0.019512	48.475103	0.011439	0.000195139038383746	0.000114396543035046
200722	Two_color	G752A/G758A	MERS	1400	23133	NA	26.550815	0.227939	49.647689	0.017414	0.00228199176376081	0.000174155164130325
200722	Two_color	G752A/G758A	HKU4	1400	18255	NA	26.513284	0.020661	48.808546	0	0.000206631346786403	0
200722	Two_color	G752A/G758A	ZdM	150	41257	NA	18.583513	0.104343	63.960055	0.083371	0.0010439747520558	0.000834057729465826
200722	Two_color	G752A/G758A	ZdM	1250	18136	NA	25.430084	0.888985	49.972431	0.463423	0.00892960047571324	0.00464500133462443
200722	Two_color	G752A/G758A	Marb	150	50248	NA	19.083347	1.334863	63.57467	1.624667	0.0134385238306977	0.0163800942499
200722	Two_color	G752A/G758A	Marb	1250	13925	NA	25.996409	4.917127	48.179533	5.723655	0.0504213272929572	0.0589398761727007
200722	Two_color	G752A/G758A	LFV	150	53393	NA	18.215871	1.161834	65.251999	1.277268	0.0116863602806258	0.0128549519837922
200722	Two_color	G752A/G758A	LFV	1250	23066	NA	28.162664	2.601601	45.166045	2.860434	0.0263604128463602	0.0290214168589372
200722	Two_color	G752A/G758A	LCMV	150	44352	NA	18.249459	1.247838	65.11544	1.911357	0.012556888775637	0.0192985957414279
200722	Two_color	G752A/G758A	LCMV	1250	16530	NA	24.500907	10.666667	53.69631	22.329878	0.112795497876688	0.252699532809733
200722	Two_color	G752A/G758A	Junin	150	51174	NA	18.691132	0.010455	64.499551	0.018178	0.000104555465732196	0.000181796523986737
200722	Two_color	G752A/G758A	Junin	1250	17587	NA	26.985842	0.674252	51.498266	0.27603	0.0067653534826617	0.00276411665306797
200722	Two_color	G752A/G758A	G740D	1400	17305	NA	27.344698	0.126796	50.418954	28.43553	0.00126876454143691	0.334571464234152
200722	Two_color	G752A/G758A	G764B	150	53936	NA	17.967591	0.030957	65.29776	4.843976	0.000309617926683795	0.0496522836876918
200722	Two_color	G752A/G758A	G764B	1250	16480	NA	28.167476	0.366221	48.725728	57.085928	0.00366893230839733	0.845970395192457
200722	Two_color	G752A/G758A	G776C	1400	15881	NA	26.478181	0.047562	50.95397	0.012358	0.000475733143069037	0.000123587636637376
200722	Two_color	G752A/G758A	G778B	1400	21345	NA	26.704146	0.017544	50.297494	2.794337	0.000175455391397031	0.0283412149019502
200722	Two_color	G752A/G758A	VSVG	10	63240	NA	19.519292	0.477965	62.754586	0.481278	0.00479110905515727	0.00482439871954796
200724	Two_color	G752A/G758A	VSVG	20	112179	NA	28.635484	1.207857	63.248915	1.258597	0.0121521086879913	0.0126658442244956
200724	Two_color	G752A/G758A	VSVG	50	130062	NA	29.473636	4.19471	62.284141	4.162552	0.0428522833291202	0.0425166796883307
200724	Two_color	G752A/G758A	SARS1	100	112146	NA	28.135645	0.006339	64.001391	3.570881	6.3392009230957e-05	0.0363619656684791
200724	Two_color	G752A/G758A	SARS1	1300	55266	NA	42.682662	0.614693	41.262259	80.757762	0.00616590015296634	1.64806242734888
200724	Two_color	G752A/G758A	SARS2	1400	96603	NA	29.831372	0.01041	55.824353	0.320798	0.000104105418781118	0.00321313659897101
200724	Two_color	G752A/G758A	WIV1	1400	76043	NA	28.529911	0.018437	56.545639	1.046536	0.000184386998237837	0.010520506972682
200724	Two_color	G752A/G758A	NL63	1400	79593	NA	29.441031	0.029872	56.930886	0.013241	0.000298764625706457	0.000132418766977921
200724	Two_color	G752A/G758A	MERS	1400	82874	NA	29.937013	0.036276	57.406424	0.025223	0.000362825813325593	0.000252261815336382
200724	Two_color	G752A/G758A	HKU4	1400	77310	NA	28.785409	0.026961	57.316001	0.004514	0.000269646351310013	4.51410188404595e-05
200724	Two_color	G752A/G758A	ZdM	100	127416	NA	28.98694	0.043321	62.087964	0.018961	0.000433303862561124	0.000189627978248608
200724	Two_color	G752A/G758A	ZdM	1300	85120	NA	29.460761	0.634047	56.986607	0.597852	0.00636065615160685	0.00599646290110061
200724	Two_color	G752A/G758A	Marb	100	119587	NA	28.507279	0.222933	62.992633	0.254875	0.00223181865550201	0.00255200359285357
200724	Two_color	G752A/G758A	Marb	1300	88926	NA	30.435418	6.502863	56.8259	5.734866	0.0672393704831173	0.0590587996061295
200724	Two_color	G752A/G758A	LFV	1400	76176	NA	29.679952	2.454775	54.486978	2.257505	0.0248540693738165	0.022833767563765
200724	Two_color	G752A/G758A	LCMV	100	138434	NA	29.823598	0.111418	61.942153	0.071138	0.00111480115996837	0.000711633150816978
200724	Two_color	G752A/G758A	LCMV	1300	91981	NA	30.537828	2.798248	55.698459	2.178326	0.0283814499927828	0.0220240179584941
200724	Two_color	G752A/G758A	Junin	1400	85955	NA	30.022686	0.038751	56.171252	0.039352	0.000387585101402408	0.000393597449314472
200724	Two_color	G752A/G758A	G740D	1400	78412	NA	33.701474	0.117309	50.536908	31.556767	0.00117377860866001	0.379165499622757
200724	Two_color	G752A/G758A	G764B	100	130875	NA	30.335053	0.017632	60.818338	4.109503	0.000176335546198638	0.0419633018137204
200724	Two_color	G752A/G758A	G764B	1300	50287	NA	53.258297	0.780375	32.316503	72.358624	0.00783435860227434	1.28585640540445
200724	Two_color	G752A/G758A	G776C	1400	79009	NA	30.118088	0.046226	54.79882	0.009239	0.00046236687509117	9.23942682189991e-05
200724	Two_color	G752A/G758A	G778B	1400	85449	NA	31.041908	0.03393	53.58635	0.404027	0.000339357575268936	0.00404845394183071
200724	Two_color	G752A/G758A	VSVG	150	136641	NA	29.774372	16.751057	61.561318	17.45643	0.183334753904839	0.191843910842262
200724	Two_color	G752A/G758A	VSVG	100	141293	NA	30.286709	10.476012	60.605975	10.535781	0.110663574272485	0.111331428353191
200727	Two_color	G752A/G758A	VSVG	20	162219	NA	25.218994	1.014422	65.897336	0.921439	0.0101960232330692	0.00925710508968029
200727	Two_color	G752A/G758A	SARS1	150	177278	NA	26.259886	0.01074	65.331288	4.62018	0.000107405767792957	0.0473031603078835
200727	Two_color	G752A/G758A	SARS1	1250	129563	NA	28.121454	0.104295	63.7026	46.403344	0.00104349425080173	0.623683507917252
200727	Two_color	G752A/G758A	SARS2	1400	144592	NA	27.972502	0.002472	62.808454	0.697014	2.47203055442135e-05	0.00699454489561846
200727	Two_color	G752A/G758A	WIV1	1400	122534	NA	27.60948	0.014779	63.477892	0.734103	0.000147800922018154	0.00736810796220744
200727	Two_color	G752A/G758A	NL63	1400	168668	NA	28.60175	0.070478	62.211564	0.081006	0.00070502847417744	0.000810388275895833
200727	Two_color	G752A/G758A	MERS	1400	167611	NA	28.259482	0.038002	63.065073	0.04068	0.000380092225899007	0.000406882765566823
200727	Two_color	G752A/G758A	HKU4	1400	136825	NA	26.720263	0.038293	64.58615	0.033948	0.00038300333641486	0.000339537636379782
200727	Two_color	G752A/G758A	ZdM	150	174196	NA	26.233668	0.030636	65.041103	0.037953	0.000306406937811573	0.000379602039738538
200727	Two_color	G752A/G758A	ZdM	1250	118591	NA	25.629264	1.121932	66.171126	1.062786	0.0112827313045477	0.0106847390648731
200727	Two_color	G752A/G758A	Marb	150	178701	NA	26.520277	0.291188	65.030414	0.239222	0.00291612777057002	0.00239508592979953
200727	Two_color	G752A/G758A	Marb	1250	150032	NA	27.704756	13.301737	63.701744	10.294749	0.142736337004367	0.108640879060349
200727	Two_color	G752A/G758A	LFV	1400	163996	NA	28.418376	2.489003	61.814313	2.235309	0.025205024600985	0.022606706855159
200727	Two_color	G752A/G758A	LCMV	150	186384	NA	26.611726	2.731855	64.839257	1.638395	0.0276986399167376	0.0165196511644463
200727	Two_color	G752A/G758A	LCMV	1250	143910	NA	27.179487	27.915836	64.501425	21.945833	0.327335805211188	0.247767151598485
200727	Two_color	G752A/G758A	Junin	1400	144636	NA	27.459277	0.110787	63.728947	0.117168	0.00110848414160307	0.00117236695365687
200727	Two_color	G752A/G758A	G740D	1400	142225	NA	28.219371	0.007475	62.652136	9.110395	7.47527939204935e-05	0.0955245477794976
200727	Two_color	G752A/G758A	G764B	150	188766	NA	27.344967	0.011624	63.728108	3.529598	0.00011624675639237	0.0359339397157316
200727	Two_color	G752A/G758A	G764B	1250	154304	NA	29.601307	0.091952	61.453365	48.471395	0.000919943017850614	0.663033095623173
200727	Two_color	G752A/G758A	G776C	1400	135626	NA	24.907466	0.029602	62.005073	0.048754	0.000296063822568604	0.000487658886268531
200727	Two_color	G752A/G758A	G778B	1400	158569	NA	28.154936	0.040318	63.057092	0.049005	0.000403261298908945	0.000490170113744033
200727	Two_color	G752A/G758A	G730E	1400	144067	NA	27.814836	0.024955	63.459363	6.587986	0.000249581142782521	0.0681502194750445
200727	Two_color	G752A/G758A	G746B	1400	157462	NA	29.142904	0.013075	61.612961	10.875414	0.000130758548526362	0.115134952425711
200727	Two_color	G752A/G758A	G769B	1400	151026	NA	27.831632	0.009516	62.617695	4.028804	9.51645280000416e-05	0.0411220812084284
200728	Two_color	G752A/G758A	VSVG	20	127396	NA	20.230619	1.27653	63.031806	1.146949	0.0128474765297949	0.0115357719008889
200728	Two_color	G752A/G758A	SARS1	150	117300	NA	20.616368	0.016541	62.970162	7.095473	0.000165423681742835	0.0735978115385499
200728	Two_color	G752A/G758A	SARS2	1400	85013	NA	21.160293	0.16121	59.330926	6.516783	0.00161340083143989	0.0673882631312264
200728	Two_color	G752A/G758A	WIV1	1400	95367	NA	20.588883	0.269926	59.957847	1.740119	0.00270290957118085	0.0175543703209868
200728	Two_color	G752A/G758A	NL63	1400	87187	NA	20.062624	0.440201	59.61898	0.182763	0.00441172737382359	0.00182930215340417
200728	Two_color	G752A/G758A	MERS	1400	87164	NA	20.38571	0.35455	60.200312	0.118156	0.00355180018106111	0.0011822585923569
200728	Two_color	G752A/G758A	HKU4	1400	79378	NA	20.666935	0.512039	58.309607	0.12099	0.0051335441189011	0.00121063251991516
200728	Two_color	G752A/G758A	ZdM	1400	84092	NA	20.787947	1.26423	59.175665	1.057031	0.0127228938562678	0.0106265725530539
200728	Two_color	G752A/G758A	Marb	150	104212	NA	19.821134	0.982765	63.678847	0.965929	0.00987626009647428	0.00970624354489898
200728	Two_color	G752A/G758A	Marb	1250	79856	NA	20.434282	13.488173	60.321078	11.486402	0.144889053073024	0.122013996059602
200728	Two_color	G752A/G758A	LFV	1400	79812	NA	20.064652	10.684401	59.491054	8.611866	0.112994032509498	0.0900545409012701
200728	Two_color	G752A/G758A	LCMV	150	108166	NA	19.936024	1.674086	63.066953	1.329581	0.0168825720103972	0.0133849906498728
200728	Two_color	G752A/G758A	LCMV	1250	79388	NA	20.607649	21.246944	60.012848	18.189451	0.238853102686089	0.200763989813934
200728	Two_color	G752A/G758A	Junin	1400	78268	NA	20.446415	0.931075	56.8291	0.299018	0.00935436597551962	0.00299465952015922
200728	Two_color	G752A/G758A	G740D	1400	41227	NA	35.927911	3.078585	28.820918	31.307861	0.0312696904765097	0.375535418343222
200728	Two_color	G752A/G758A	G764B	150	97938	NA	19.322428	0.026421	64.390737	6.73295	0.000264244909611151	0.0697033023546391
200728	Two_color	G752A/G758A	G764B	1250	72883	NA	25.55054	0.381269	54.238986	63.694316	0.00381997683003076	1.01319587295325
200728	Two_color	G752A/G758A	G776C	1400	38628	NA	44.304649	3.564333	17.474371	29.644444	0.036294063174319	0.351608429000334
200728	Two_color	G752A/G758A	G778B	1400	87535	NA	21.822128	0.513035	56.016451	0.950361	0.00514355543057769	0.00954905747410039
200728	Two_color	G752A/G758A	G730E	1400	86318	NA	21.019949	0.071649	58.855627	19.918115	0.000716746801631202	0.222120512297124
200728	Two_color	G752A/G758A	G746B	1400	83276	NA	21.257025	0.045193	58.369758	13.658246	0.000452032151140375	0.146856881033519
200728	Two_color	G752A/G758A	G769B	1400	75920	NA	21.256586	0.037179	59.205743	20.527709	0.000371859131037383	0.229761765962798
200728	Two_color	G752A/G758A	VSVG	40	119188	NA	20.799074	3.231142	62.857838	2.819045	0.0328449583429257	0.0285954299336975
200728	Two_color	G752A/G758A	VSVG	20	127396	NA	20.230619	1.27653	63.031806	1.146949	0.0128474765297949	0.0115357719008889
200728	Two_color	G752A/G758A	SARS1	150	117300	NA	20.616368	0.016541	62.970162	7.095473	0.000165423681742835	0.0735978115385499
200728	Two_color	G752A/G758A	SARS2	1400	85013	NA	21.160293	0.16121	59.330926	6.516783	0.00161340083143989	0.0673882631312264
200728	Two_color	G752A/G758A	WIV1	1400	95367	NA	20.588883	0.269926	59.957847	1.740119	0.00270290957118085	0.0175543703209868
200728	Two_color	G752A/G758A	NL63	1400	87187	NA	20.062624	0.440201	59.61898	0.182763	0.00441172737382359	0.00182930215340417
200728	Two_color	G752A/G758A	MERS	1400	87164	NA	20.38571	0.35455	60.200312	0.118156	0.00355180018106111	0.0011822585923569
200728	Two_color	G752A/G758A	HKU4	1400	79378	NA	20.666935	0.512039	58.309607	0.12099	0.0051335441189011	0.00121063251991516
200728	Two_color	G752A/G758A	ZdM	1400	84092	NA	20.787947	1.26423	59.175665	1.057031	0.0127228938562678	0.0106265725530539
200728	Two_color	G752A/G758A	Marb	150	104212	NA	19.821134	0.982765	63.678847	0.965929	0.00987626009647428	0.00970624354489898
200728	Two_color	G752A/G758A	Marb	1250	79856	NA	20.434282	13.488173	60.321078	11.486402	0.144889053073024	0.122013996059602
200728	Two_color	G752A/G758A	LFV	1400	79812	NA	20.064652	10.684401	59.491054	8.611866	0.112994032509498	0.0900545409012701
200728	Two_color	G752A/G758A	LCMV	150	108166	NA	19.936024	1.674086	63.066953	1.329581	0.0168825720103972	0.0133849906498728
200728	Two_color	G752A/G758A	LCMV	1250	79388	NA	20.607649	21.246944	60.012848	18.189451	0.238853102686089	0.200763989813934
200728	Two_color	G752A/G758A	Junin	1400	78268	NA	20.446415	0.931075	56.8291	0.299018	0.00935436597551962	0.00299465952015922
200728	Two_color	G752A/G758A	G740D	1400	41227	NA	35.927911	3.078585	28.820918	31.307861	0.0312696904765097	0.375535418343222
200728	Two_color	G752A/G758A	G764B	150	97938	NA	19.322428	0.026421	64.390737	6.73295	0.000264244909611151	0.0697033023546391
200728	Two_color	G752A/G758A	G764B	1250	72883	NA	25.55054	0.381269	54.238986	63.694316	0.00381997683003076	1.01319587295325
200728	Two_color	G752A/G758A	G776C	1400	38628	NA	44.304649	3.564333	17.474371	29.644444	0.036294063174319	0.351608429000334
200728	Two_color	G752A/G758A	G778B	1400	87535	NA	21.822128	0.513035	56.016451	0.950361	0.00514355543057769	0.00954905747410039
200728	Two_color	G752A/G758A	G730E	1400	86318	NA	21.019949	0.071649	58.855627	19.918115	0.000716746801631202	0.222120512297124
200728	Two_color	G752A/G758A	G746B	1400	83276	NA	21.257025	0.045193	58.369758	13.658246	0.000452032151140375	0.146856881033519
200728	Two_color	G752A/G758A	G769B	1400	75920	NA	21.256586	0.037179	59.205743	20.527709	0.000371859131037383	0.229761765962798
200728	Two_color	G752A/G758A	VSVG	40	119188	NA	20.799074	3.231142	62.857838	2.819045	0.0328449583429257	0.0285954299336975
200729	Two_color	G752A/G758A	VSVG	20	146401	NA	29.923293	3.704803	60.140983	3.642373	0.0377517438172382	0.0371036349456518
200729	Two_color	G752A/G758A	SARS1	150	165045	NA	31.143627	0	59.297161	2.428806	0	0.0245878795750652
200729	Two_color	G752A/G758A	SARS1	1250	48471	NA	31.094881	0.252123	54.463494	68.593507	0.00252441365262931	1.15815553101114
200729	Two_color	G752A/G758A	SARS2	1400	54408	NA	27.931554	0	52.859874	0.351182	0	0.00351800091493959
200729	Two_color	G752A/G758A	WIV1	1400	41217	NA	26.981585	0	52.60936	0.308984	0	0.0030946234114715
200729	Two_color	G752A/G758A	NL63	1400	46803	NA	28.299468	0.0151	52.402624	0.004077	0.000151011401647793	4.07708311190632e-05
200729	Two_color	G752A/G758A	MERS	1400	66454	NA	29.333073	0	50.499594	0.00298	0	2.98004440287901e-05
200729	Two_color	G752A/G758A	HKU4	1400	66501	NA	28.560473	0	51.52103	0.002919	0	2.9190426036353e-05
200729	Two_color	G752A/G758A	ZdM	1400	75512	NA	30.803051	1.05331	50.00927	0.662024	0.0105889657370207	0.0066422509879612
200729	Two_color	G752A/G758A	Marb	150	157107	NA	30.850949	0.843838	59.601418	0.873577	0.00847418469319767	0.00877415052451864
200729	Two_color	G752A/G758A	Marb	1250	64150	NA	27.956352	9.534962	54.654716	7.244517	0.100206730365166	0.075203370344858
200729	Two_color	G752A/G758A	LFV	1400	40861	NA	27.064927	2.667511	54.325641	2.216416	0.0270373470830786	0.0224134757969071
200729	Two_color	G752A/G758A	LCMV	1400	57213	NA	29.916278	6.263146	50.180903	5.23511	0.0646787549698754	0.0537712039766072
200729	Two_color	G752A/G758A	Junin	1400	60060	NA	29.7336	0.279987	51.565102	0.264772	0.00280379696772071	0.00265123141012261
200729	Two_color	G752A/G758A	G740D	1400	78684	NA	29.654059	0.017143	51.370037	10.771895	0.000171444695801981	0.11397411755359
200729	Two_color	G752A/G758A	G764B	150	146482	NA	30.162068	0.011317	59.780724	1.169377	0.000113176404207626	0.0117626798659466
200729	Two_color	G752A/G758A	G764B	1250	67065	NA	30.561396	0.112217	54.737941	44.728957	0.00112280010418794	0.592921049324051
200729	Two_color	G752A/G758A	G776C	1400	60489	NA	28.211741	0.00586	52.794723	0.003131	5.86017170470994e-05	3.13104901682881e-05
200729	Two_color	G752A/G758A	G778B	1400	59073	NA	29.209622	0.011591	51.651347	0.022942	0.000115916718083181	0.00022944632079399
200729	Two_color	G752A/G758A	G730E	150	160417	NA	31.12887	0	59.287357	0.407962	0	0.00408796435192774
200729	Two_color	G752A/G758A	G730E	1250	44857	NA	28.762512	0.007751	53.215775	4.067697	7.75130040552834e-05	0.0415274203578987
200729	Two_color	G752A/G758A	G746B	150	90174	NA	30.66405	0.003617	60.288997	1.245286	3.61706541502258e-05	0.0125310466373598
200729	Two_color	G752A/G758A	G746B	1250	63766	NA	30.342189	0.015505	51.55412	9.396484	0.000155062021493933	0.0986771657451467
200729	Two_color	G752A/G758A	G769B	1400	72851	NA	29.549354	0.018581	51.318444	4.608677	0.000185827264816686	0.0471825655488121
200817	Two_color	G752A	VSVG	100	144935	NA	50.555766	25.381791	23.135889	24.367768	0.292785620091271	0.279287644457253
200817	Two_color	G752A	SARS1	900	137834	NA	51.203622	4.402346	22.437135	45.353424	0.0450219059807943	0.604283626576282
200817	Two_color	G752A	G742A	1600	146694	NA	49.031999	1.187315	24.707895	14.109532	0.0119441987873891	0.152097329394904
200817	Two_color	G752A	G740D	1600	150970	NA	50.819368	1.303407	22.680665	19.34815	0.0131197588881087	0.215028443056277
200817	Two_color	G752A	G764B	1600	132093	NA	48.737632	6.85006	25.419969	52.260409	0.0709597330630846	0.739409132353319
200817	Two_color	G752A	G777A	1600	124758	NA	50.104202	0.006399	23.313134	0.003438	6.39920474474083e-05	3.43805910057464e-05
200817	Two_color	G752A	G778B	1600	137409	NA	50.400629	0.002888	23.311428	0.021853	2.88804170352382e-05	0.00021855388115973
200817	Two_color	G752A	G807B	1600	144568	NA	51.036191	0.010843	22.298849	0	0.000108435878957472	0
200817	Two_color	G752A	Marb	100	137665	NA	50.391893	2.49236	23.338539	2.77942	0.025239452079835	0.0281877685379295
200818	Two_color	G752A	VSVG	50	84797	NA	55.363987	13.48755	13.391983	15.850652	0.14488185177144	0.172577013450217
200818	Two_color	G752A	SARS1	800	93550	NA	55.073223	1.618757	11.65473	65.688343	0.0163200200188687	1.06968503532616
200818	Two_color	G752A	G742A	1600	99729	NA	56.327648	0.185136	11.209377	21.048394	0.00185307588506581	0.236335103504735
200818	Two_color	G752A	G740D	1600	91492	NA	56.562322	0.202899	10.7922	27.091351	0.00203105118876959	0.315962912035573
200818	Two_color	G752A	G764B	1600	84542	NA	55.418609	1.79288	10.496558	60.953347	0.0180914681643885	0.940413024003163
200818	Two_color	G752A	G777A	1600	81080	NA	55.892945	0.01324	10.585841	0.011651	0.000132408765653756	0.000116516787817302
200818	Two_color	G752A	G778B	1600	82949	NA	55.14955	0.013116	11.068247	0.098029	0.000131168602225006	0.000980770798482356
200818	Two_color	G752A	G798H	1600	76567	NA	53.916178	0.007267	11.875873	0.010997	7.26726405923756e-05	0.000109976047143805
200818	Two_color	G752A	G799H	1600	81654	NA	55.392265	0.008844	10.555515	0	8.84439110473645e-05	0
200818	Two_color	G752A	G807B	1600	93356	NA	55.406187	0.003867	11.537555	0.018568	3.86707477037443e-05	0.000185697240665363
200818	Two_color	G752A	Marb	800	94035	NA	53.184453	3.593138	9.982453	3.100032	0.0365928043323364	0.0314909973287834
200821	Two_color	G752A	G764B	1600	53121	NA	54.827658	1.208584	17.121289	75.88785	0.0121594675998733	1.42245432315449
200821	Two_color	G752A	Marb	800	43779	NA	53.982503	3.313164	18.415222	2.269908	0.0336929251638435	0.022960670268712
200821	Two_color	G752A	G777A	1600	50137	NA	53.736761	0.007423	18.070487	0.022075	7.42327551827486e-05	0.000220774368867593
200821	Two_color	G752A	G778B	1600	51160	NA	53.643471	0.007288	18.514464	1.161318	7.28826558762939e-05	0.0116811396389046
200821	Two_color	G752A	G798H	1600	50619	NA	54.50325	0.007249	17.88854	0	7.2492627527011e-05	0
200821	Two_color	G752A	G807B	1600	44444	NA	53.091531	0.008476	19.161192	0	8.47635923318092e-05	0
200824	Two_color	G752A	SARS1	800	60237	NA	57.967694	5.876625	12.512243	95.727743	0.0605637642932915	3.15302792696366
200824	Two_color	G752A	G764B	1600	50555	NA	61.602215	2.835308	9.095045	83.732057	0.0287627915421411	1.81597370176041
200824	Two_color	G752A	G742A	4800	13639	NA	55.781216	0.341746	16.951389	24.091696	0.00342331285482843	0.275644100456404
200824	Two_color	G752A	G740D	4800	16726	NA	60.265455	2.628968	13.051537	83.234082	0.0266414323065455	1.78582205063492
200824	Two_color	G752A	VSVG	100	100489	NA	55.240872	50.880006	18.734389	51.397004	0.710904024299049	0.72148501089115
200824	Two_color	G752A	Marb	800	92069	NA	56.068818	5.883151	15.961942	4.504627	0.0606331012273849	0.0460923899369388
200824	Two_color	G752A	G776G	4800	13944	NA	57.874355	0.024783	17.369478	0	0.000247860714929224	0
200824	Two_color	G752A	G777A	4800	21013	NA	58.511398	0.0244	16.280398	0.029231	0.00024402977284317	0.000292352730895327
200824	Two_color	G752A	G778B	4800	18954	NA	59.391158	0.071067	15.695895	1.445378	0.000710922645630012	0.0145592534383995
200824	Two_color	G752A	G798H	4800	21740	NA	57.111316	0.096649	16.195952	0.085203	0.000966957352612108	0.00085239318387081
200824	Two_color	G752A	G799H	4800	15904	NA	57.230885	0.06592	16.643612	0.037779	0.000659417367851145	0.000377861380620584
200824	Two_color	G752A	G807B	4800	20443	NA	57.736144	0.059307	16.670743	0.088028	0.000593245935577271	0.00088066767396361
200826	Two_color	G752A	SARS1	400	98921	NA	49.817531	12.706981	24.942126	78.5474	0.135899691975696	1.53932433583845
200826	Two_color	G752A	G764B	1600	93790	NA	48.217294	10.353139	24.52287	79.447826	0.109292000493064	1.58220345988704
200826	Two_color	G752A	G742A	3200	79357	NA	46.035006	4.957298	25.619668	48.487531	0.050843900643205	0.663346291119017
200826	Two_color	G752A	G740D	3200	93382	NA	47.118288	6.595455	24.904157	63.058996	0.0682301802669996	0.995848032376817
200826	Two_color	G752A	VSVG	100	92540	NA	45.730495	63.687705	26.718176	64.376138	1.0130137968308	1.03215449176914
200826	Two_color	G752A	Junin	3200	118211	NA	46.204668	0.979513	24.425815	0.893537	0.00984341786856489	0.0089755298261089
200826	Two_color	G752A	G776G	3200	74694	NA	44.848314	0.188065	26.978071	0.258052	0.00188242064253214	0.00258385528080998
200826	Two_color	G752A	G777A	3200	74945	NA	43.953566	0.215537	27.877777	0.287178	0.00215769615299975	0.00287591147186554
200826	Two_color	G752A	G778B	3200	68166	NA	43.580377	0.538594	28.446733	1.026249	0.00540049646520041	0.010315512423842
200826	Two_color	G752A	G798H	3200	70078	NA	42.48837	0.198153	30.34904	0.319729	0.0019834958278977	0.00320241225280455
200826	Two_color	G752A	G807B	3200	80356	NA	45.096819	0.165572	27.064563	0.252897	0.0016570922192423	0.00253217324637945
200826	Two_color	G752A	G817A	3200	66453	NA	43.970927	0.208761	28.454697	0.290867	0.00208979209519415	0.00291290840132014
200828	Two_color	G752A	SARS1	400	116997	NA	45.50715	10.439127	24.251049	72.332852	0.110251646649842	1.28492446942058
200828	Two_color	G752A	G764B	1600	135419	NA	45.007717	7.796682	25.073291	55.148142	0.0811740690882436	0.801805171362542
200828	Two_color	G752A	G742A	3200	141968	NA	41.643187	2.709743	26.567959	26.846598	0.0274713354172361	0.31261155242635
200828	Two_color	G752A	G740D	3200	145699	NA	43.388081	6.074412	24.269899	51.488928	0.062667334233574	0.723378125438751
200828	Two_color	G752A	VSVG	100	131771	NA	44.833841	36.638004	27.262448	38.90157	0.456305936452863	0.492684015721694
200828	Two_color	G752A	Junin	3200	139965	NA	41.925481	0.935567	25.878613	0.974573	0.00939970917311253	0.00979353044699433
200828	Two_color	G752A	G776G	3200	131657	NA	43.323181	0.070129	25.992541	0.09351	0.000701536018859117	0.000935537478750482
200828	Two_color	G752A	G777A	3200	135566	NA	43.180443	0.052957	27.28339	0.100035	0.000529710271717077	0.00100085068399524
200828	Two_color	G752A	G778B	3200	136071	NA	42.247797	0.132204	26.280398	0.671141	0.00132291466586132	0.00673403278945216
200828	Two_color	G752A	G798H	3200	138024	NA	42.516519	0.115877	26.154872	0.135734	0.00115944189305292	0.0013582620203623
200828	Two_color	G752A	G807B	3200	138255	NA	42.363025	0.083662	27.03989	0.133747	0.000836970161827369	0.0013383652113016
200828	Two_color	G752A	G817A	3200	133301	NA	42.088206	0.085555	27.590191	0.067975	0.000855916191779771	0.000679981134779742
200831	Two_color	G752A/G758A	SARS1	200	120246	NA	42.177702	0.609263	27.202568	18.095384	0.00611126580274911	0.199614835300951
200831	Two_color	G752A/G758A	G764B	200	154873	NA	43.661581	0.381544	26.625687	14.273935	0.00382273735886723	0.154013264269209
200831	Two_color	G752A/G758A	G742A	1600	145449	NA	43.820858	0.048637	21.924523	2.649817	0.000486488316253614	0.0268555743565494
200831	Two_color	G752A/G758A	G740D	1600	134857	NA	45.964244	0.838899	19.883284	39.069143	0.00842437561529592	0.495430456505744
200831	Two_color	G752A/G758A	VSVG	50	152606	NA	42.903293	23.492127	26.114963	21.757459	0.26777653541831	0.245356683795031
200831	Two_color	G752A/G758A	Junin	3200	44906	NA	42.675812	0.328741	23.192892	0.192031	0.00329282540394651	0.00192215615909187
200831	Two_color	G752A/G758A	G776G	3200	52780	NA	39.655172	0.081223	21.483516	0.114649	0.000812560037509432	0.0011471477224229
200831	Two_color	G752A/G758A	G777A	3200	38444	NA	39.577047	0.111732	20.260639	0.205418	0.00111794466733673	0.00205629272150554
200831	Two_color	G752A/G758A	G778B	3200	48970	NA	38.921789	0.341028	19.850929	1.40932	0.00341610825927579	0.0141934521736848
200831	Two_color	G752A/G758A	G798H	3200	41285	NA	39.416253	0.178209	20.041177	0.157119	0.00178367981145617	0.00157242561343324
200831	Two_color	G752A/G758A	G807B	3200	30187	NA	35.939312	0.147479	18.816047	0.193662	0.00147587857318153	0.00193849767313001
200831	Two_color	G752A/G758A	G817A	3200	45743	NA	38.624489	0.113199	20.34191	0.193444	0.00113263118460207	0.00193631344549192
200830	Two_color	G752A/G758A	SARS2	1000	207355	NA	28.855827	0.053481	43.290492	0.862251	0.000534953061877602	0.00865989891871342
200830	Two_color	G752A/G758A	Junin	1000	222488	NA	28.555248	0.089719	43.538977	0.066069	0.000897592715841144	0.000660908351818608
200830	Two_color	G752A/G758A	G776G	2000	246010	NA	28.540303	0.028485	42.703549	0.05045	0.000284890577467097	0.000504627302943043
200830	Two_color	G752A/G758A	G777A	2000	226624	NA	28.588764	0.013891	43.609238	0.028332	0.000138919648887604	0.000283360142693507
200830	Two_color	G752A/G758A	G778B	2000	238431	NA	28.865374	0.06829	43.528736	0.484651	0.000683133282416796	0.0048582924140635
200830	Two_color	G752A/G758A	G798H	2000	200263	NA	28.034634	0.028499	44.271783	0.055267	0.000285030617367303	0.000552822778357753
200830	Two_color	G752A/G758A	G807B	2000	225364	NA	28.387853	0.010942	44.387302	0.026991	0.000109425986804948	0.000269946432259803
200830	Two_color	G752A/G758A	G817A	2000	236088	NA	28.072583	0.036212	44.664701	0.033192	0.000362185581279895	0.000331975097635583
200902	Two_color	G752A/G758A	SARS2	2000	213779	NA	26.877289	0.167079	43.68764	2.388779	0.0016721873262548	0.0241777299152086
200902	Two_color	G752A/G758A	Junin	2000	190221	NA	26.196897	0.224755	43.580887	0.217129	0.00225007953137747	0.00217365066788082
200902	Two_color	G752A/G758A	G776G	2000	233833	NA	26.006167	0.078933	42.122369	0.118787	0.00078964168495013	0.00118857607677543
200902	Two_color	G752A/G758A	G777A	2000	233186	NA	26.614377	0.049951	43.122657	0.099447	0.000499634796679943	0.000994964813368988
200902	Two_color	G752A/G758A	G778B	2000	232944	NA	26.963991	0.331152	42.667766	2.045436	0.00331701521739053	0.0206664474814308
200902	Two_color	G752A/G758A	G798H	2000	230261	NA	26.649758	0.078222	42.933454	0.127454	0.000782526093696295	0.00127535291690934
200902	Two_color	G752A/G758A	G807B	2000	237587	NA	26.7965	0.050263	43.1745	0.077015	0.000502756360801992	0.000770446717865899
200902	Two_color	G752A/G758A	G817A	2000	247437	NA	26.963227	0.080939	42.324309	0.096442	0.000809717732940514	0.000964885352188863
200901	Two_color	G752A/G758A	SARS2	1000	225355	NA	22.362938	0.148821	51.043465	0.881517	0.00148931848441026	0.00885425346551668
200901	Two_color	G752A/G758A	Junin	1000	212570	NA	22.077904	0.10867	50.508068	0.080101	0.0010872908865614	0.000801330979926908
200901	Two_color	G752A/G758A	G776G	2000	195201	NA	23.372831	0.02411	47.436232	0.039959	0.00024112906927749	0.000399669857358232
200901	Two_color	G752A/G758A	G777A	2000	204067	NA	23.28843	0.018938	48.485056	0.034364	0.000189397934656563	0.000343699057754904
200901	Two_color	G752A/G758A	G778B	2000	223414	NA	23.812742	0.071427	47.663978	0.272331	0.00071452521235072	0.00272702495486011
200901	Two_color	G752A/G758A	G798H	2000	224883	NA	23.844399	0.029838	47.47402	0.029973	0.00029842452416921	0.000299774928014244
200901	Two_color	G752A/G758A	G807B	2000	209586	NA	23.277795	0.026646	48.134417	0.04758	0.000266495506773332	0.000475913228737606
200901	Two_color	G752A/G758A	G817A	2000	211607	NA	23.416522	0.050453	47.904842	0.047351	0.000504657318086061	0.000473622141261408
200904	Two_color	G752A/G758A	SARS2	2000	172294	NA	24.332246	0.095413	51.192729	1.181379	0.000954585471771016	0.0118841273329023
200904	Two_color	G752A/G758A	Junin	2000	170618	NA	24.498001	0.382793	51.145248	0.276177	0.0038352752748328	0.00276559072302666
200904	Two_color	G752A/G758A	G776G	2000	183326	NA	24.930452	0.015316	47.823004	0.015969	0.000153171730190531	0.000159702751805671
200904	Two_color	G752A/G758A	G777A	2000	191548	NA	24.447658	0.021354	49.507173	0.008436	0.000213562802912037	8.43635585049373e-05
200904	Two_color	G752A/G758A	G778B	2000	190484	NA	25.24779	0.027031	48.42349	0.181051	0.000270346540333006	0.00181215095417178
200904	Two_color	G752A/G758A	G798H	2000	161975	NA	24.644544	0.055113	48.689613	0.067203	0.000551281927962342	0.000672255913379878
200904	Two_color	G752A/G758A	G807B	2000	178404	NA	24.557745	0.04565	48.692854	0.061011	0.000456604227846186	0.000610296192841975
200904	Two_color	G752A/G758A	G817A	2000	175732	NA	22.009082	0.046539	52.506658	0.093204	0.000465498327537065	0.000932474619356892
200903	Two_color	G752A/G758A	SARS2	1000	227775	NA	23.750631	0.025879	52.622544	0.317868	0.000258823491910375	0.00318374273466017
200903	Two_color	G752A/G758A	Junin	1000	283444	NA	24.798549	0.041258	51.193534	0.030323	0.000412665134545542	0.000303275983512393
200903	Two_color	G752A/G758A	G776G	2000	256961	NA	24.815828	0.015682	50.523231	0.030811	0.00015683229754183	0.000308157475638086
200903	Two_color	G752A/G758A	G777A	2000	390008	NA	24.207452	0.02648	51.309204	0.039978	0.000264835065710357	0.000399859933328701
200903	Two_color	G752A/G758A	G778B	2000	334314	NA	24.790167	0.054297	51.075635	0.299848	0.000543117461591044	0.00300298444773975
200903	Two_color	G752A/G758A	G798H	2000	250958	NA	24.519242	0.039003	51.473952	0.047222	0.000390106081483842	0.000472331530977044
200903	Two_color	G752A/G758A	G807B	2000	416935	NA	24.731433	0.025215	50.676484	0.042596	0.000252181795156135	0.000426050746731314
200903	Two_color	G752A/G758A	G817A	2000	469730	NA	24.353991	0.053323	52.135482	0.059209	0.000533372217675236	0.00059226535450461
200909	Two_color	G752A/G758A	SARS2	2000	338479	NA	24.518803	0.014459	54.219316	0.260461	0.000144600454141772	0.00260800789804128
200909	Two_color	G752A/G758A	Junin	2000	352441	NA	24.322653	0.047828	54.544732	0.026009	0.00047839441236147	0.000260123829269993
200909	Two_color	G752A/G758A	G776G	2000	110126	NA	22.403429	0.048638	49.213628	0.060889	0.000486498321119781	0.000609075448798457
200909	Two_color	G752A/G758A	G777A	2000	78967	NA	22.966556	0.022056	50.988388	0.084443	0.000220584326933934	0.000844786731849979
200909	Two_color	G752A/G758A	G778B	2000	119241	NA	22.757273	0.058962	48.621699	0.244925	0.000589793894229861	0.00245225431933652
200909	Two_color	G752A/G758A	G798H	2000	110217	NA	24.059809	0.181009	51.270675	0.161036	0.00181173019246687	0.00161165802337528
200909	Two_color	G752A/G758A	G807B	2000	131379	NA	23.599662	0.245122	52.159021	0.278726	0.00245422915815573	0.00279115164218162
200909	Two_color	G752A/G758A	G817A	2000	132598	NA	23.148916	0.215019	50.84315	0.255129	0.0021525049775411	0.0025545500864632
200908	Receptors	ACE2	VSVG	40	112523	NA	21.632911	0.846274	46.192334	0.73494	0.00849875230326185	0.00737653989657829
200908	Receptors	NRP2	VSVG	40	104533	NA	15.589335	1.122975	62.933236	1.365032	0.0112932797054429	0.0137443422207602
200908	Receptors	CD209	VSVG	40	102462	NA	9.66895	1.352579	68.740606	1.628498	0.0136180967907482	0.0164190376972035
200908	Receptors	CLEC4M	VSVG	40	148723	NA	26.305279	1.239712	49.11547	3.170605	0.0124746053549758	0.0322195704477875
200908	Receptors	BSG	VSVG	40	112572	NA	10.200583	0.870853	71.559535	1.142063	0.00874667084260937	0.0114863462210072
200908	Receptors	ACE2	SARS1	160	120324	NA	23.663608	1.324061	17.50856	4.229363	0.01332904839629	0.0432140511244856
200908	Receptors	NRP2	SARS1	160	104761	NA	17.071238	0.050324	59.260603	0.088593	0.000503366667746783	0.00088632266791714
200908	Receptors	CD209	SARS1	160	108296	NA	10.25615	0.126047	68.689518	0.061838	0.00126126506048055	0.000618571275770368
200908	Receptors	CLEC4M	SARS1	160	148264	NA	26.924945	0.195391	46.403712	0.226744	0.0019558213723162	0.00227001453454813
200908	Receptors	BSG	SARS1	160	101366	NA	10.434465	0.047272	71.679853	0.041289	0.000472831767323669	0.000412975262546225
200908	Receptors	ACE2	SARS2	750	138879	NA	22.482161	0.169747	19.311775	0.749441	0.00169891233464472	0.00752263419483894
200908	Receptors	NRP2	SARS2	750	113393	NA	17.53812	0.045256	58.347517	0.058946	0.000452662436183692	0.000589633799847903
200908	Receptors	CD209	SARS2	750	120756	NA	9.655835	0.017153	67.826029	0.034186	0.00017154471295298	0.00034191844745077
200908	Receptors	CLEC4M	SARS2	750	151793	NA	22.163077	0.032697	46.336129	0.059714	0.000327023466345399	0.000597318359096898
200908	Receptors	BSG	SARS2	750	124948	NA	12.352339	0.038875	66.209943	0.029011	0.000388825582870494	0.000290152090046753
200909	Receptors	ACE2	VSVG	20	140031	NA	22.526441	2.910221	49.91609	2.888495	0.0295340788471701	0.0293103316129279
200909	Receptors	NRP2	VSVG	20	126862	NA	15.088837	3.077003	68.735319	4.157158	0.031253368107619	0.0424603984712957
200909	Receptors	CD209	VSVG	20	131793	NA	9.041451	3.037932	77.966205	3.772116	0.0308503355116955	0.0384510158462673
200909	Receptors	CLEC4M	VSVG	20	143491	NA	12.458621	2.869609	74.276435	6.655095	0.0291158730491635	0.068868897029245
200909	Receptors	BSG	VSVG	20	134075	NA	7.862763	2.693986	80.04848	3.448404	0.0273093898675762	0.035092646955008
200909	Receptors	ACE2	SARS1	100	140774	NA	21.825763	8.602116	50.400642	33.015743	0.089947858780658	0.40071256435619
200909	Receptors	NRP2	SARS1	100	126759	NA	14.682192	0.171941	69.90904	0.291144	0.00172088988196654	0.00291568648569852
200909	Receptors	CD209	SARS1	100	132632	NA	9.030249	0.208733	78.356656	0.145296	0.00208951150947992	0.00145401656994067
200909	Receptors	CLEC4M	SARS1	100	160127	NA	11.603914	0.559712	75.881019	0.626307	0.00561284257100432	0.00628276530134425
200909	Receptors	BSG	SARS1	100	120263	NA	7.5285	0.187762	80.789603	0.122478	0.00187938493803355	0.00122553065601248
200909	Receptors	ACE2	SARS2	750	154568	NA	21.43005	3.8854	49.369857	14.722841	0.0396289564732467	0.159263539915342
200909	Receptors	NRP2	SARS2	750	136811	NA	13.650218	0.053548	69.303638	0.081211	0.000535623420616766	0.000812439939969876
200909	Receptors	CD209	SARS2	750	134386	NA	8.904945	0.041782	78.067656	0.031455	0.000417907311097275	0.00031459948122776
200909	Receptors	CLEC4M	SARS2	750	162070	NA	11.669032	0.074027	74.64429	0.124818	0.00074054413513413	0.00124895962546571
200909	Receptors	BSG	SARS2	750	131815	NA	8.496757	0.0625	79.327087	0.038254	0.000625195393918361	0.000382613187091097
200911	Receptors	ACE2	VSVG	20	131500	NA	22.94981	16.160244	53.04943	16.43922	0.176262875724938	0.179595914733432
200911	Receptors	NRP2	VSVG	20	117804	NA	19.916981	14.900055	63.92822	21.422122	0.161343796707444	0.241079976549202
200911	Receptors	CD209	VSVG	20	111897	NA	18.000483	15.733294	65.789968	17.453849	0.171183345611456	0.191812642996092
200911	Receptors	CLEC4M	VSVG	20	170746	NA	15.125977	14.9456	72.375927	21.922819	0.161879134210436	0.247472348530921
200911	Receptors	BSG	VSVG	20	114247	NA	16.937863	15.699447	67.223647	16.514108	0.170781761096697	0.180492526490139
200911	Receptors	ACE2	SARS1	100	141219	NA	23.372209	5.338423	52.948258	18.73136	0.0548620020248423	0.207409975705314
200911	Receptors	NRP2	SARS1	100	124857	NA	19.631258	0.252948	64.653964	0.453391	0.00253268453955494	0.00454421934283448
200911	Receptors	CD209	SARS1	100	122621	NA	18.107013	0.211683	66.362205	0.142552	0.00211907365146941	0.00142653702027189
200911	Receptors	CLEC4M	SARS1	100	162473	NA	15.123128	0.280819	72.78994	0.340763	0.00281214036285095	0.00341344919464412
200911	Receptors	BSG	SARS1	100	131552	NA	16.773595	0.222061	67.351314	0.190741	0.00222307921049893	0.0019092314229562
200911	Receptors	ACE2	SARS2	750	136932	NA	23.651155	0.731798	47.393597	5.511811	0.00734488776968921	0.0566953434265453
200911	Receptors	NRP2	SARS2	750	141074	NA	18.531409	0.022951	65.413187	0.075855	0.000229536341450588	0.000758837844623506
200911	Receptors	CD209	SARS2	750	133758	NA	16.487238	0.022673	69.26838	0.043172	0.000226755707132195	0.000431813217909547
200911	Receptors	CLEC4M	SARS2	750	141056	NA	17.664615	0.056187	66.951424	0.126007	0.000562027908100401	0.00126086455573643
200911	Receptors	BSG	SARS2	750	140254	NA	15.610963	0.054807	70.117786	0.034573	0.000548220245261583	0.000345789778395014
200910	ACE2_TMPRSS2	G828A+G752A	VSVG	20	70656	NA	1.478997	4.114833	86.458333	5.212153	0.0420188875944206	0.0535289811474824
200910	ACE2_TMPRSS2	G828A+G752A	SARS1	100	70470	NA	1.431815	17.740337	87.00298	4.707149	0.195289319960556	0.0482153938815254
200910	ACE2_TMPRSS2	G828A+G752A	SARS2	3500	76643	NA	1.23038	42.735949	87.252587	17.017331	0.557497141352915	0.186538407223674
200908	Receptors	ACE2	VSVG	20	124317	NA	33.404925	7.794741	34.306652	9.667284	0.0811530180066545	0.101670487748191
200908	Receptors	NRP2	VSVG	20	99905	NA	39.498524	8.930336	33.633952	18.504851	0.093545433884809	0.20462668898514
200908	Receptors	CD209	VSVG	20	114058	NA	32.828912	8.922658	44.21347	11.316901	0.0934611283540934	0.120100855977772
200908	Receptors	CLEC4M	VSVG	20	110496	NA	31.106103	8.166768	47.404431	8.802978	0.0851959495121166	0.0921479429497151
200908	Receptors	BSG	VSVG	20	110468	NA	29.962523	8.53198	47.134917	9.516219	0.089180782995562	0.0999995668128354
200908	Receptors	ACE2	SARS1	100	117818	NA	32.306608	0.722486	34.098355	4.034948	0.00725108569534153	0.0411861024661755
200908	Receptors	NRP2	SARS1	100	109848	NA	39.931542	0.107149	32.926407	0.121651	0.00107206445579576	0.00121725054894111
200908	Receptors	CD209	SARS1	100	128611	NA	32.641842	0.119101	44.657922	0.094019	0.0011917198160647	0.000940632255842801
200908	Receptors	CLEC4M	SARS1	100	116164	NA	32.217382	0.312625	44.930443	0.471328	0.00313114692820911	0.00472442252987446
200908	Receptors	BSG	SARS1	100	119351	NA	28.806629	0.095983	47.961056	0.094336	0.00096029093178215	0.000943805244083745
200908	Receptors	ACE2	SARS2	750	122413	NA	29.652896	0.085402	32.279251	0.298628	0.000854384882839831	0.00299074783113277
200908	Receptors	NRP2	SARS2	750	105660	NA	33.36078	0.051065	37.611206	0.093105	0.000510780426114483	0.000931483696267464
200908	Receptors	CD209	SARS2	750	117746	NA	29.532213	0.060392	43.712738	0.069944	0.000604102433136891	0.000699684722275815
200908	Receptors	CLEC4M	SARS2	750	118460	NA	27.287692	0.049497	46.518656	0.074402	0.00049509253808722	0.00074429692024481
200908	Receptors	BSG	SARS2	750	102735	NA	27.348031	0.04627	46.483672	0.04188	0.000462807078676514	0.00041888772121267
200909	ACE2_TMPRSS2	G828A+G752A	VSVG	40	142728	NA	37.308727	4.371831	40.122471	9.272518	0.0447027545212238	0.0973098758644317
200909	ACE2_TMPRSS2	G828A+G752A	SARS1	200	140570	NA	37.504446	28.114568	40.263214	13.631224	0.330096556532929	0.146543964383672
200909	ACE2_TMPRSS2	G828A+G752A	SARS2	3200	148182	NA	39.113388	14.109974	36.373514	4.84239	0.152102475497232	0.049635616463524
200909	ACE2_TMPRSS2	G828A+G752A	VSVG	50	133950	NA	37.072042	2.39035	46.617395	3.431875	0.0241938245058329	0.034921468165449
200909	ACE2_TMPRSS2	G828A+G752A	VSVG	5	124875	NA	37.491892	0.111068	47.458659	0.126552	0.00111129726212736	0.0012663214466711
200909	ACE2_TMPRSS2	G828A+G752A	SARS1	200	137839	NA	36.673946	8.860359	47.926929	5.166359	0.0927773391550655	0.0530459768068532
200909	ACE2_TMPRSS2	G828A+G752A	SARS1	20	128824	NA	37.083928	1.019404	48.056263	0.529818	0.0102463550640117	0.00531226512804653
200909	ACE2_TMPRSS2	G828A+G752A	SARS2	1600	125012	NA	30.736249	11.235166	50.20958	3.358399	0.11917962793754	0.034160885299739
200909	ACE2_TMPRSS2	G828A+G752A	SARS2	1600	121514	NA	31.83913	11.331386	48.651184	3.416895	0.120264203709657	0.0347663565461232
200925	Receptors	ACE2	VSVG	20	68405	NA	30.649806	5.690165	46.448359	6.190791	0.0585847069831869	0.0639071578226744
200925	Receptors	NRP2	VSVG	20	75906	NA	41.119279	5.103806	31.146418	8.294561	0.0523865865505292	0.086588495507518
200925	Receptors	CD209	VSVG	20	74488	NA	32.756954	5.897541	44.458168	5.90953	0.0607860079634785	0.060913419764548
200925	Receptors	CLEC4M	VSVG	20	116091	NA	22.744227	5.752916	59.517103	4.421513	0.0592502991306341	0.0452224226348492
200925	Receptors	BSG	VSVG	20	93344	NA	32.446649	5.778057	44.218161	5.429437	0.059517090980195	0.0558239317162573
200925	Receptors	ACE2	SARS1	100	85133	NA	29.793382	0.043369	45.889373	1.515345	0.000433784070707425	0.0152694367481029
200925	Receptors	NRP2	SARS1	100	64686	NA	41.364437	0.097171	31.543147	0.112723	0.000972182416221181	0.0011278658015778
200925	Receptors	CD209	SARS1	100	81260	NA	32.718435	0.067702	44.520059	0.044227	0.000677249281531524	0.000442367830222395
200925	Receptors	CLEC4M	SARS1	100	131410	NA	23.618446	0.144988	58.077011	0.285643	0.00145093209306931	0.0028605173815743
200925	Receptors	BSG	SARS1	100	90440	NA	31.721583	0.083656	44.567669	0.034733	0.000836910111589972	0.000347390333035149
200925	Receptors	ACE2	SARS2	750	113040	NA	32.984784	0.037548	44.536447	0.518433	0.000375550510265866	0.0051978152670158
200925	Receptors	NRP2	SARS2	750	82795	NA	43.123377	0.014004	27.273386	0.035428	0.000140049806516355	0.000354342771985584
200925	Receptors	CD209	SARS2	750	75180	NA	34.421389	0.011593	41.741155	0.012747	0.000115936720401839	0.000127478124990937
200925	Receptors	CLEC4M	SARS2	750	124254	NA	21.021456	0.015314	61.079724	0.063246	0.000153151727127073	0.000632660087194959
200925	Receptors	BSG	SARS2	750	76672	NA	34.704977	0.015033	39.795492	0.029497	0.000150341300686995	0.000295013512207196
201016	Two_color	G752A/G758A	SARS1	500	164864	NA	34.351344	0.005297	46.015504	0.002636	5.29714029600345e-05	2.63603474309086e-05
201016	Two_color	G752A/G758A	SARS1	100	214894	NA	34.564018	5.892886	45.663909	27.183605	0.0607365418292458	0.31722905009657
201016	Two_color	G752A/G758A	SARS2	2700	200777	NA	38.675247	5.049516	42.527282	31.694091	0.0518146513230937	0.381173907780233
201016	Two_color	G752A/G758A	Junin	5700	174277	NA	36.37313	0.970185	42.969526	0.766498	0.00974921957739647	0.00769450693823266
201016	Two_color	G752A/G758A	G778B	5700	146008	NA	37.430141	0.250682	37.82327	1.015844	0.00250996733422341	0.0102103890653738
201016	Two_color	G752A/G758A	G831A	5700	168333	NA	36.57334	0.248518	41.756518	0.355669	0.00248827318562762	0.00356303005942619
201016	Two_color	G752A/G758A	G834B	5700	166944	NA	37.232845	0.518035	43.169566	0.542536	0.00519381453385641	0.00544013071408306
201016	Two_color	G752A/G758A	G836B	5700	138321	NA	37.987724	0.742221	42.673202	0.809813	0.00744989165842034	0.00813109796127354
201019	Two_color	G752A/G758A	none	0	142604	NA	37.125186	0.154886	48.976186	0.170385	0.00155006072364516	0.00170530320333947
201019	Two_color	G752A/G758A	SARS1	100	148729	NA	38.074619	13.427986	48.253535	58.337397	0.144193586620717	0.875566270110065
201019	Two_color	G752A/G758A	SARS2	1800	142848	NA	41.491655	9.385861	43.336974	47.48005	0.0985599255125418	0.643977088572228
201019	Two_color	G752A/G758A	Junin	3600	146032	NA	39.305084	2.515767	42.366742	2.311335	0.0254795338817307	0.0233846520937584
201019	Two_color	G752A/G758A	G778B	3600	143451	NA	41.044677	2.029586	40.231856	3.92286	0.020504650857066	0.0400187755203542
201019	Two_color	G752A/G758A	G831A	3600	143370	NA	38.884704	0.530951	42.361721	0.434682	0.00532365554103159	0.00435629488911689
201019	Two_color	G752A/G758A	G834B	3600	143075	NA	39.316442	0.465761	43.983226	0.354368	0.00466849046323793	0.00354997370695935
201019	Two_color	G752A/G758A	G836B	3600	138425	NA	40.210945	0.517409	41.962796	0.456212	0.00518752195579536	0.00457255822851349
201022	Two_color	G752A/G758A	none	0	117192	NA	41.622295	0.0082	38.261997	0	8.20033621838271e-05	0
201022	Two_color	G752A/G758A	SARS1	100	77658	NA	49.927889	9.612359	28.834119	56.4398	0.101062642538024	0.831026296565644
201022	Two_color	G752A/G758A	SARS2	1800	26776	NA	9.067822	1.688633	6.042725	25.216316	0.0170305297115265	0.290570453143353
201022	Two_color	G752A/G758A	Junin	3600	36650	NA	46.785812	1.691258	29.050477	1.700009	0.0170572309478701	0.0171462503914345
201022	Two_color	G752A/G758A	G778B	3600	38279	NA	48.379007	0.815379	27.310013	2.496652	0.00818721395762991	0.0252834701123029
201022	Two_color	G752A/G758A	G831A	3600	31849	NA	45.439417	0.753179	24.277057	1.086394	0.00756029716047053	0.0109233835153944
201022	Two_color	G752A/G758A	G834B	3600	35599	NA	46.091182	0.877621	27.691789	1.146277	0.00881494774457501	0.0115289739547547
201022	Two_color	G752A/G758A	G836B	3600	36478	NA	46.214156	0.860126	25.280991	1.07352	0.00863846432646921	0.0107932379996047
200107	One_color_ACE2_TMPRSS2	G758A	SARS1	450	93234	NA	96.202029	0.552997	NA	NA	0.00554531688880723	NA
200107	One_color_ACE2_TMPRSS2	G758A	G742A	450	91987	NA	96.585387	0.07316	NA	NA	0.00073186774987856	NA
200107	One_color_ACE2_TMPRSS2	G758A	Junin	450	85649	NA	96.730843	0.511774	NA	NA	0.00513088048357876	NA
200107	One_color_ACE2_TMPRSS2	G758A	G778B	450	90882	NA	96.689113	0.122905	NA	NA	0.00122980590137507	NA
200107	One_color_ACE2_TMPRSS2	G758A	G831A	450	94710	NA	96.662443	0.062262	NA	NA	0.000622813908323863	NA
200107	One_color_ACE2_TMPRSS2	G758A	G855B	450	87486	NA	96.861212	0.087326	NA	NA	0.000873641513637023	NA
200107	One_color_ACE2_TMPRSS2	G758A	G856A	450	87394	NA	96.68856	0.146746	NA	NA	0.00146853777394826	NA
200107	One_color_ACE2_TMPRSS2	G758A	G857A	450	88965	NA	96.613275	0.165208	NA	NA	0.00165344618907291	NA
200107	One_color_ACE2_TMPRSS2	G758A	G858A	450	95476	NA	96.40119	0.272708	NA	NA	0.00273080525692034	NA
200107	One_color_ACE2_TMPRSS2	G758A	G859B	450	80572	NA	96.315097	0.238393	NA	NA	0.00238677608526759	NA
200107	One_color_ACE2_TMPRSS2	G758A	G861A	450	81503	NA	96.508104	0.162732	NA	NA	0.00162864552342022	NA
200107	One_color_ACE2_TMPRSS2	G758A	G878A	450	68938	NA	96.811628	0.10039	NA	NA	0.00100440424510764	NA
200107	One_color_ACE2_TMPRSS2	G828A	SARS1	450	39816	NA	83.396122	94.365306	NA	NA	2.87622734343135	NA
200107	One_color_ACE2_TMPRSS2	G828A	G742A	450	54319	NA	86.003056	57.301567	NA	NA	0.851007964319168	NA
200107	One_color_ACE2_TMPRSS2	G828A	Junin	450	51874	NA	84.992482	1.143142	NA	NA	0.0114972609327768	NA
200107	One_color_ACE2_TMPRSS2	G828A	G778B	450	45776	NA	85.38317	3.73289	NA	NA	0.0380434623849762	NA
200107	One_color_ACE2_TMPRSS2	G828A	G831A	450	54169	NA	87.142092	0.618592	NA	NA	0.00620513207366792	NA
200107	One_color_ACE2_TMPRSS2	G828A	G855B	450	54993	NA	84.387104	0.443899	NA	NA	0.004448871569746	NA
200107	One_color_ACE2_TMPRSS2	G828A	G856A	450	51060	NA	82.978848	0.708065	NA	NA	0.00710583676507582	NA
200107	One_color_ACE2_TMPRSS2	G828A	G857A	450	55643	NA	85.676545	0.774023	NA	NA	0.00777034105854296	NA
200107	One_color_ACE2_TMPRSS2	G828A	G858A	450	49784	NA	84.565322	1.137767	NA	NA	0.0114428908669006	NA
200107	One_color_ACE2_TMPRSS2	G828A	G859B	450	54380	NA	84.91541	1.019988	NA	NA	0.0102522552277453	NA
200107	One_color_ACE2_TMPRSS2	G828A	G861A	450	53136	NA	85.917269	52.557335	NA	NA	0.745648256653849	NA
200107	One_color_ACE2_TMPRSS2	G828A	G878A	450	57277	NA	83.314419	41.833613	NA	NA	0.5418625410482	NA
200108	Two_color_ACE2_TMPRSS2	G758A/G852C	SARS1	900	140075	NA	95.134035	2.311289	0.772443	96.950092	0.0233841812101695	3.49005875975814
200108	Two_color_ACE2_TMPRSS2	G758A/G852C	G742A	900	141440	NA	93.29539	0.799503	2.440611	74.710313	0.00802716162916952	1.37477350181618
200108	Two_color_ACE2_TMPRSS2	G758A/G852C	Junin	900	151978	NA	93.037808	0.386147	2.768822	0.522814	0.00386894472376628	0.00524185454585785
200108	Two_color_ACE2_TMPRSS2	G758A/G852C	G778B	900	129988	NA	93.241684	0.239268	2.427916	9.347275	0.00239554703296589	0.0981341885661265
200108	Two_color_ACE2_TMPRSS2	G758A/G852C	G831A	900	135878	NA	92.875962	0.150557	2.797362	0.23678	0.00150670450937758	0.00237060767129838
200108	Two_color_ACE2_TMPRSS2	G758A/G852C	G855B	900	134673	NA	93.10181	0.10448	2.717694	0.054645	0.00104534618398845	0.000546599358214902
200108	Two_color_ACE2_TMPRSS2	G758A/G852C	G856A	900	149096	NA	92.848903	0.069347	2.935692	0.114233	0.000693710561541661	0.00114298295622277
200108	Two_color_ACE2_TMPRSS2	G758A/G852C	G857A	900	140101	NA	92.893698	0.086826	2.820822	0.050607	0.000868637156042561	0.000506198096641543
200108	Two_color_ACE2_TMPRSS2	G758A/G852C	G858A	900	148004	NA	92.855598	0.100415	2.87222	0.070572	0.00100465449636619	0.000705969137580366
200108	Two_color_ACE2_TMPRSS2	G758A/G852C	G859B	900	146016	NA	92.961045	0.176074	2.873658	0.166826	0.0017622919246319	0.0016696530952928
200108	Two_color_ACE2_TMPRSS2	G758A/G852C	G861A	900	157433	NA	93.40926	0.649408	2.526154	68.317828	0.00651525827626223	1.14941606078598
200108	Two_color_ACE2_TMPRSS2	G758A/G852C	G878A	900	144120	NA	93.266722	0.528211	2.592284	62.392934	0.00529610966329507	0.977978227716118
200107	New_constructs	G758A/G752A	G882A	750	221846	NA	47.601039	0.179923	35.004463	0.5563	0.00180085055842645	0.00557853111099541
200107	New_constructs	G828A/G752A	G882A	750	227924	NA	36.840789	0.844359	43.491251	0.689015	0.00847943904510327	0.0069139966847948
200107	New_constructs	G863A/G752A	G882A	750	224140	NA	38.774873	1.093085	42.047827	1.052565	0.0109910306934397	0.0105814364584229
200107	New_constructs	G865A/G752A	G882A	750	205365	NA	37.281913	1.430176	37.734278	1.216884	0.0144050158454616	0.0122434865260057
210109	One_color_ACE2_TMPRSS2	G758A	SARS1	450	97015	NA	95.403804	0.548857	NA	NA	0.00550368754148697	NA
210109	One_color_ACE2_TMPRSS2	G758A	G742A	450	82933	NA	95.701349	0.091977	NA	NA	0.000920193247973531	NA
210109	One_color_ACE2_TMPRSS2	G758A	Junin	450	78406	NA	95.81027	0.169061	NA	NA	0.00169204069381031	NA
210109	One_color_ACE2_TMPRSS2	G758A	G778B	450	91037	NA	95.79951	0.197218	NA	NA	0.0019741273076916	NA
210109	One_color_ACE2_TMPRSS2	G758A	G831A	450	73580	NA	95.967654	0.093467	NA	NA	0.000935107076373816	NA
210109	One_color_ACE2_TMPRSS2	G758A	G855B	450	66038	NA	96.029559	0.163996	NA	NA	0.00164130620641857	NA
210109	One_color_ACE2_TMPRSS2	G758A	G856A	450	91481	NA	96.107388	0.048908	NA	NA	0.000489199638633396	NA
210109	One_color_ACE2_TMPRSS2	G758A	G857A	450	85848	NA	95.947489	0.036421	NA	NA	0.000364276340570448	NA
210109	One_color_ACE2_TMPRSS2	G758A	G858A	450	90026	NA	96.103348	0.070506	NA	NA	0.000705308671694349	NA
210109	One_color_ACE2_TMPRSS2	G758A	G859B	450	88747	NA	96.322129	0.046793	NA	NA	0.00046803951340686	NA
210109	One_color_ACE2_TMPRSS2	G758A	G861A	450	83945	NA	95.948538	0.050904	NA	NA	0.000509169604845327	NA
210109	One_color_ACE2_TMPRSS2	G758A	G878A	450	82907	NA	96.031698	0.084153	NA	NA	0.000841884285145426	NA
210109	One_color_ACE2_TMPRSS2	G828A	SARS1	450	65882	NA	94.013539	61.551874	NA	NA	0.95586022984579	NA
210109	One_color_ACE2_TMPRSS2	G828A	G742A	450	56525	NA	94.66077	23.180145	NA	NA	0.263707050601403	NA
210109	One_color_ACE2_TMPRSS2	G828A	Junin	450	52545	NA	94.045104	0.5565	NA	NA	0.00558054230125809	NA
210109	One_color_ACE2_TMPRSS2	G828A	G778B	450	49996	NA	94.133531	2.020696	NA	NA	0.0204139132934008	NA
210109	One_color_ACE2_TMPRSS2	G828A	G831A	450	51607	NA	94.742961	0.370189	NA	NA	0.00370875895209599	NA
210109	One_color_ACE2_TMPRSS2	G828A	G855B	450	60035	NA	94.268343	0.485917	NA	NA	0.00487101415061568	NA
210109	One_color_ACE2_TMPRSS2	G828A	G856A	450	72588	NA	93.526478	0.179705	NA	NA	0.00179866663141986	NA
210109	One_color_ACE2_TMPRSS2	G828A	G857A	450	62678	NA	94.170203	0.059298	NA	NA	0.000593155882173343	NA
210109	One_color_ACE2_TMPRSS2	G828A	G858A	450	58982	NA	94.250788	0.142109	NA	NA	0.00142210070604371	NA
210109	One_color_ACE2_TMPRSS2	G828A	G859B	450	55563	NA	94.413549	0.089594	NA	NA	0.000896341594129253	NA
210109	One_color_ACE2_TMPRSS2	G828A	G861A	450	64293	NA	94.742818	20.59823	NA	NA	0.230649525792033	NA
210109	One_color_ACE2_TMPRSS2	G828A	G878A	450	71682	NA	94.040345	12.514464	NA	NA	0.133696709145689	NA
210110	One_color_ACE2_TMPRSS2	G758A	SARS1	450	40157	NA	95.201335	0.562386	NA	NA	0.00563973344196859	NA
210110	One_color_ACE2_TMPRSS2	G758A	G742A	450	45420	NA	95.63188	0.032231	NA	NA	0.000322361953031719	NA
210110	One_color_ACE2_TMPRSS2	G758A	Junin	450	47238	NA	95.647572	0.061972	NA	NA	0.000619912105811166	NA
210110	One_color_ACE2_TMPRSS2	G758A	G778B	450	45789	NA	95.619035	0.075372	NA	NA	0.000754004189727785	NA
210110	One_color_ACE2_TMPRSS2	G758A	G831A	450	49610	NA	95.740778	0.012632	NA	NA	0.000126327979043162	NA
210110	One_color_ACE2_TMPRSS2	G758A	G855B	450	48924	NA	95.562505	0.008556	NA	NA	8.55636604656345e-05	NA
210110	One_color_ACE2_TMPRSS2	G758A	G856A	450	45359	NA	95.930245	0.066647	NA	NA	0.000666692189857826	NA
210110	One_color_ACE2_TMPRSS2	G758A	G857A	450	46138	NA	95.229529	0.084211	NA	NA	0.000842464773812424	NA
210110	One_color_ACE2_TMPRSS2	G758A	G858A	450	43588	NA	95.468936	0.177829	NA	NA	0.0017798730346702	NA
210110	One_color_ACE2_TMPRSS2	G758A	G859B	450	46591	NA	95.876886	0.179091	NA	NA	0.00179251559658639	NA
210110	One_color_ACE2_TMPRSS2	G758A	G861A	450	58154	NA	95.587578	0.055767	NA	NA	0.00055782555574961	NA
210110	One_color_ACE2_TMPRSS2	G758A	G878A	450	48734	NA	95.756556	0.203574	NA	NA	0.00203781493517101	NA
210110	One_color_ACE2_TMPRSS2	G828A	SARS1	450	15718	NA	92.766255	89.568617	NA	NA	2.26035132749158	NA
210110	One_color_ACE2_TMPRSS2	G828A	G742A	450	28684	NA	94.669502	20.17308	NA	NA	0.22530939506141	NA
210110	One_color_ACE2_TMPRSS2	G828A	Junin	450	38725	NA	94.489348	0.13118	NA	NA	0.00131266116281795	NA
210110	One_color_ACE2_TMPRSS2	G828A	G778B	450	26647	NA	94.502195	2.485903	NA	NA	0.0251732338202534	NA
210110	One_color_ACE2_TMPRSS2	G828A	G831A	450	29130	NA	94.493649	0.12352	NA	NA	0.00123596348829191	NA
210110	One_color_ACE2_TMPRSS2	G828A	G855B	450	39009	NA	94.342331	0.095104	NA	NA	0.000951492525476784	NA
210110	One_color_ACE2_TMPRSS2	G828A	G856A	450	34075	NA	93.393984	0.232529	NA	NA	0.00232799768504175	NA
210110	One_color_ACE2_TMPRSS2	G828A	G857A	450	28275	NA	94.458002	0.355699	NA	NA	0.00356333113028703	NA
210110	One_color_ACE2_TMPRSS2	G828A	G858A	450	32839	NA	94.402996	0.474178	NA	NA	0.00475305790446886	NA
210110	One_color_ACE2_TMPRSS2	G828A	G859B	450	26373	NA	94.130361	0.503525	NA	NA	0.00504796958677851	NA
210110	One_color_ACE2_TMPRSS2	G828A	G861A	450	27718	NA	94.245617	21.268614	NA	NA	0.239128304475696	NA
210110	One_color_ACE2_TMPRSS2	G828A	G878A	450	30256	NA	94.156531	14.578068	NA	NA	0.157567303176601	NA
210120	One_color_ACE2_TMPRSS2	G758A	SARS1	450	80476	NA	94.988568	0.709025	NA	NA	0.00711550527078964	NA
210120	One_color_ACE2_TMPRSS2	G758A	G742A	450	185894	NA	95.16929	0.067264	NA	NA	0.000672866323780111	NA
210120	One_color_ACE2_TMPRSS2	G758A	Junin	450	95671	NA	94.847969	1.009455	NA	NA	0.0101458454649043	NA
210120	One_color_ACE2_TMPRSS2	G758A	G778B	450	234365	NA	95.117445	0.154763	NA	NA	0.00154882881635089	NA
210120	One_color_ACE2_TMPRSS2	G758A	G831A	450	154283	NA	94.811483	0.093657	NA	NA	0.000937008855716604	NA
210120	One_color_ACE2_TMPRSS2	G758A	G855B	450	201709	NA	95.550025	0.078347	NA	NA	0.000783777073019267	NA
210120	One_color_ACE2_TMPRSS2	G758A	G856A	450	83393	NA	94.886861	0.102364	NA	NA	0.0010241642772361	NA
210120	One_color_ACE2_TMPRSS2	G758A	G857A	450	190889	NA	94.969328	0.090465	NA	NA	0.000905059442764758	NA
210120	One_color_ACE2_TMPRSS2	G758A	G858A	450	116002	NA	94.931122	0.148018	NA	NA	0.00148127654860938	NA
210120	One_color_ACE2_TMPRSS2	G758A	G859B	450	93794	NA	94.990085	0.145912	NA	NA	0.00146018555222574	NA
210120	One_color_ACE2_TMPRSS2	G758A	G861A	450	59611	NA	94.927111	0.040645	NA	NA	0.000406532623190086	NA
210120	One_color_ACE2_TMPRSS2	G758A	G878A	450	142671	NA	94.745954	0.071019	NA	NA	0.00071044230438121	NA
210120	One_color_ACE2_TMPRSS2	G828A	SARS1	450	49664	NA	62.08924	97.707225	NA	NA	3.7754073116543	NA
210120	One_color_ACE2_TMPRSS2	G828A	G742A	450	69136	NA	77.837885	65.55729	NA	NA	1.06587282195168	NA
210120	One_color_ACE2_TMPRSS2	G828A	Junin	450	155794	NA	78.359885	1.142693	NA	NA	0.0114927190224892	NA
210120	One_color_ACE2_TMPRSS2	G828A	G778B	450	72178	NA	80.329186	4.137634	NA	NA	0.0422567107335321	NA
210120	One_color_ACE2_TMPRSS2	G828A	G831A	450	182039	NA	81.761601	0.290248	NA	NA	0.00290670036340043	NA
210120	One_color_ACE2_TMPRSS2	G828A	G855B	450	159045	NA	78.25081	0.278818	NA	NA	0.00279207421405375	NA
210120	One_color_ACE2_TMPRSS2	G828A	G856A	450	81216	NA	76.290386	0.329245	NA	NA	0.00329788203992494	NA
210120	One_color_ACE2_TMPRSS2	G828A	G857A	450	89202	NA	80.634963	0.333667	NA	NA	0.00334224909720561	NA
210120	One_color_ACE2_TMPRSS2	G828A	G858A	450	88754	NA	78.860671	0.388616	NA	NA	0.00389373074020977	NA
210120	One_color_ACE2_TMPRSS2	G828A	G859B	450	151332	NA	78.884836	0.203555	NA	NA	0.00203762454760957	NA
210120	One_color_ACE2_TMPRSS2	G828A	G861A	450	41043	NA	78.09858	68.490672	NA	NA	1.15488655700932	NA
210120	One_color_ACE2_TMPRSS2	G828A	G878A	450	49850	NA	73.769308	61.407516	NA	NA	0.952112643502645	NA
2/20/2021	Receptors	Nrp1[HA]	SARS2	760	146462	NA	82.354467	0.043111	10.581584	0.129049	0.000431202954632748	0.00129132339929288
2/20/2021	Receptors	Nrp2[HA]	SARS2	760	163171	NA	27.295291	0.020207	64.590522	0.068316	0.000202090418893248	0.000683393460125951
2/20/2021	Receptors	[HA]CLEC4M	SARS2	760	246228	NA	27.809997	0.026287	65.496613	0.033484	0.000262904556374498	0.000334896071429735
2/20/2021	Receptors	[HA]BSG	SARS2	760	209227	NA	24.940376	0.036411	67.551511	0.029716	0.000364176304141234	0.00029720416078158
2/20/2021	Receptors	ACE2	SARS2	760	234221	NA	38.936731	0.060308	51.322896	0.275354	0.000603261925890766	0.00275733796476659
2/20/2021	Receptors	Nrp1[HA]	SARS1	380	240771	NA	81.983295	0.014692	10.759601	0.057902	0.00014693079380048	0.000579187696816517
2/20/2021	Receptors	Nrp2[HA]	SARS1	380	191120	NA	25.212955	0.014527	67.077229	0.021841	0.000145280552708432	0.000218433854937553
2/20/2021	Receptors	[HA]CLEC4M	SARS1	380	271226	NA	25.34934	0.027635	68.05616	0.046049	0.000276388191697632	0.000460596058080459
2/20/2021	Receptors	[HA]BSG	SARS1	380	233046	NA	24.597719	0.0157	67.907194	0.007583	0.000157012325790079	7.58328752398028e-05
2/20/2021	Receptors	ACE2	SARS1	380	270893	NA	39.196657	0.34752	47.140015	1.375109	0.00348125253409948	0.013846512019115
2/20/2021	Receptors	Nrp1[HA]	VSVG	80	205430	NA	82.757144	1.370524	10.349511	1.697945	0.0138000238214587	0.017125253661827
2/20/2021	Receptors	Nrp2[HA]	VSVG	80	218681	NA	24.847152	1.100559	67.360219	1.8472	0.0110665995493116	0.0186447379089031
2/20/2021	Receptors	[HA]CLEC4M	VSVG	80	281435	NA	25.103487	1.208776	68.034893	1.425259	0.0121614110904553	0.014355133668887
2/20/2021	Receptors	[HA]BSG	VSVG	80	244621	NA	24.045769	1.266554	68.032589	1.329151	0.0127464317022894	0.0133806327169948
2/20/2021	Receptors	ACE2	VSVG	80	248836	NA	37.922567	1.435914	53.345577	1.447911	0.0144632300816792	0.0145849552522778
2/22/2021	Receptors	Nrp1[HA]	SARS2	760	115398	NA	71.872129	0.014468	18.958734	0.022854	0.000144690467160813	0.000228566119245459
2/22/2021	Receptors	Nrp2[HA]	SARS2	760	107906	NA	53.338091	0.010425	37.180509	0.022433	0.000104255434408973	0.000224355165738135
2/22/2021	Receptors	[HA]CLEC4M	SARS2	760	165281	NA	50.268936	0.015647	42.630429	0.0369	0.000156482242707508	0.000369068097252392
2/22/2021	Receptors	[HA]BSG	SARS2	760	148644	NA	40.699255	0.003306	49.683136	0.008124	3.30605464938739e-05	8.12433001475196e-05
2/22/2021	Receptors	ACE2	SARS2	760	166172	NA	56.095491	0.086896	35.298967	0.69216	0.000869337764598234	0.00694566538488157
2/22/2021	Receptors	Nrp1[HA]	SARS1	380	134757	NA	75.14118	0.027652	15.852238	0.023406	0.000276558238704543	0.000234087396316841
2/22/2021	Receptors	Nrp2[HA]	SARS1	380	136901	NA	51.32541	0.021348	38.546103	0.05306	0.000213502790098733	0.000530740817994269
2/22/2021	Receptors	[HA]BSG	SARS1	380	137731	NA	40.00334	0.016335	49.923401	0.021815	0.000163363343064336	0.000218173798172389
2/22/2021	Receptors	ACE2	SARS1	380	164458	NA	55.05357	0.241882	36.379501	2.121045	0.00242175007092596	0.0214386238089865
2/22/2021	Receptors	Nrp1[HA]	VSVG	80	141652	NA	72.446559	0.987118	18.570864	1.045389	0.00992022310641082	0.0105089157326579
2/22/2021	Receptors	Nrp2[HA]	VSVG	80	197706	NA	50.902856	1.257974	37.950796	1.843238	0.0126595348343543	0.0186043730895823
2/22/2021	Receptors	[HA]CLEC4M	VSVG	80	241256	NA	51.409291	1.231174	39.615595	1.660476	0.0123881573389601	0.0167441643658194
2/22/2021	Receptors	[HA]BSG	VSVG	80	201458	NA	39.518411	1.222162	49.002273	1.274324	0.0122969181368013	0.0128251315357063
2/22/2021	Receptors	ACE2	VSVG	80	199114	NA	54.411041	1.119623	37.143546	1.089808	0.0112593795837137	0.010957899079597
2/23/2021	Receptors	Nrp1[HA]	SARS2	760	95146	NA	94.140584	0.021212	2.556072	0	0.000212142500629183	0
2/23/2021	Receptors	Nrp2[HA]	SARS2	760	132948	NA	56.217468	0.01338	36.219424	0.031151	0.000133808952018491	0.000311558529318516
2/23/2021	Receptors	[HA]CLEC4M	SARS2	760	113750	NA	62.463297	0.022519	33.181538	0.079483	0.000225215359075181	0.00079514604484352
2/23/2021	Receptors	[HA]BSG	SARS2	760	125579	NA	49.614187	0.02247	43.782002	0.005456	0.000224725248827312	5.4561488450977e-05
2/23/2021	Receptors	ACE2	SARS2	760	123700	NA	69.869038	0.071736	25.625707	1.801319	0.000717617425803479	0.0181774024897723
2/23/2021	Receptors	Nrp1[HA]	SARS1	380	98739	NA	93.676258	0.049732	2.961343	0	0.000497443704606774	0
2/23/2021	Receptors	Nrp2[HA]	SARS1	380	153014	NA	54.645327	0.031095	37.657992	0.05727	0.000310998354975528	0.000572864055284279
2/23/2021	Receptors	[HA]CLEC4M	SARS1	380	121033	NA	60.155495	0.050819	35.354821	0.28277	0.000508319172302638	0.00283170549632161
2/23/2021	Receptors	[HA]BSG	SARS1	380	143856	NA	48.961461	0.036914	44.1219	0.042538	0.000369208148941306	0.00042547049973766
2/23/2021	Receptors	ACE2	SARS1	380	131984	NA	68.730301	0.194018	26.485028	4.502804	0.00194206458723633	0.0460733001890015
2/23/2021	Receptors	Nrp1[HA]	VSVG	80	79473	NA	93.435506	3.466387	3.233803	3.85214	0.0352789170493889	0.0392829710912665
2/23/2021	Receptors	Nrp2[HA]	VSVG	80	140982	NA	54.666553	2.838978	37.867245	4.325104	0.0288005631774527	0.0442142416902426
2/23/2021	Receptors	[HA]CLEC4M	VSVG	80	112408	NA	58.247634	2.77816	37.667248	2.675893	0.0281748084029958	0.0271234679767695
2/23/2021	Receptors	[HA]BSG	VSVG	80	123549	NA	48.402658	2.331065	44.767663	2.099078	0.0235866406528631	0.0212142187227356
2/23/2021	Receptors	ACE2	VSVG	80	125271	NA	68.315891	2.693386	26.783533	2.315808	0.0273032237723318	0.0234304414635763
2/22/2021	Two_color_ACE2_TMPRSS2	G758A/G852C	G778B	NA	146864	NA	74.047418	0.04138	19.944302	1.14711	0.000413885638845737	0.0115374005823456
2/22/2021	Two_color_ACE2_TMPRSS2	G758A/G852C	G858A	NA	158644	NA	72.280704	0.048836	21.519251	0.067372	0.000488479286582877	0.000673947051304253
2/22/2021	Two_color_ACE2_TMPRSS2	G758A/G852C	G859B	NA	155708	NA	71.9096	0.030366	22.2153	0.028909	0.0003037061140334	0.000289131794569164
2/22/2021	Two_color_ACE2_TMPRSS2	G758A/G852C	Junin	NA	173975	NA	71.448197	1.533362	22.523926	1.758281	0.0154523956896343	0.0177392237781772
2/22/2021	Two_color_ACE2_TMPRSS2	G758A/G852C	G855B	NA	157538	NA	71.8798	0.030025	22.212419	0.028577	0.000300295084055803	0.000285810840027168
2/22/2021	Two_color_ACE2_TMPRSS2	G758A/G852C	G856A	NA	172587	NA	71.175117	0.030935	22.79546	0.022876	0.000309397858581525	0.000228786169559958
2/22/2021	Two_color_ACE2_TMPRSS2	G758A/G852C	G857A	NA	188442	NA	70.778807	0.035988	23.072351	0.0276	0.000359944772347827	0.000276038095009697
2/22/2021	Two_color_ACE2_TMPRSS2	G758A/G852C	G776G	NA	187259	NA	70.516237	0.030292	23.434388	0.050133	0.000302965889530656	0.000501455707900267
2/22/2021	Two_color_ACE2_TMPRSS2	G758A/G852C	G777A	NA	171659	NA	70.991908	0.077135	23.024718	0.091084	0.000771647643479239	0.000911255066811545
2/22/2021	Two_color_ACE2_TMPRSS2	G758A/G852C	G807B	NA	172740	NA	70.438231	0.060818	23.871136	0.063053	0.000608365016475508	0.000630728867639537
2/22/2021	Two_color_ACE2_TMPRSS2	G758A/G852C	G798H	NA	179729	NA	71.162139	0.05864	23.158756	0.05766	0.000586571999723699	0.00057676629770795
2/22/2021	Two_color_ACE2_TMPRSS2	G758A/G852C	G817A	NA	175244	NA	70.089703	0.083043	24.084705	0.071078	0.000830774998003517	0.000711032723865364
2/23/2021	Two_color_ACE2_TMPRSS2	G758A/G852C	G778B	NA	23301	NA	78.348569	0.284838	11.428694	14.870447	0.00285244435403008	0.160995936898816
2/23/2021	Two_color_ACE2_TMPRSS2	G758A/G852C	G858A	NA	30408	NA	73.55959	0.111767	17.005393	0.328757	0.00111829505889753	0.00329298593167986
2/23/2021	Two_color_ACE2_TMPRSS2	G758A/G852C	G859B	NA	33388	NA	73.017252	0.184585	17.416437	0.309544	0.0018475556803879	0.00310024078398237
2/23/2021	Two_color_ACE2_TMPRSS2	G758A/G852C	Junin	NA	39322	NA	74.340064	6.865764	17.193937	4.082236	0.0711283356827424	0.0416789866331174
2/23/2021	Two_color_ACE2_TMPRSS2	G758A/G852C	G855B	NA	28832	NA	72.419534	0.105364	17.047031	0.244151	0.00105419546883517	0.0024444953456976
2/23/2021	Two_color_ACE2_TMPRSS2	G758A/G852C	G856A	NA	33373	NA	73.469571	0.093805	16.869925	0.408526	0.000938490244236877	0.00409362747127272
2/23/2021	Two_color_ACE2_TMPRSS2	G758A/G852C	G857A	NA	30167	NA	72.459973	0.050323	17.313621	0.268045	0.000503356662711849	0.00268404883854427
2/23/2021	Two_color_ACE2_TMPRSS2	G758A/G852C	G776G	NA	36721	NA	73.554642	0.188819	17.564881	0.403101	0.00188997487788428	0.00403915642038117
2/23/2021	Two_color_ACE2_TMPRSS2	G758A/G852C	G777A	NA	35144	NA	71.756203	0.186375	18.116891	0.188472	0.00186548894300389	0.00188649831951334
2/23/2021	Two_color_ACE2_TMPRSS2	G758A/G852C	G807B	NA	34550	NA	72.367583	0.231972	17.490593	0.314413	0.00232241471857419	0.00314908316170952
2/23/2021	Two_color_ACE2_TMPRSS2	G758A/G852C	G798H	NA	39363	NA	73.350608	0.30132	17.249701	0.309278	0.0030177488271021	0.00309757252810525
2/23/2021	Two_color_ACE2_TMPRSS2	G758A/G852C	G817A	NA	44487	NA	74.372289	0.166233	17.108369	0.210222	0.00166371320362095	0.00210443276615564
2/25/2021	Two_color_ACE2_TMPRSS2	G758A/G852C	G778B	2000	110816	NA	69.963724	0.473359	14.163117	8.505894	0.00474482891812356	0.0888956310819168
2/25/2021	Two_color_ACE2_TMPRSS2	G758A/G852C	G858A	2000	132350	NA	63.043445	0.2385	22.259917	0.27494	0.00238784864274329	0.00275318654225204
2/25/2021	Two_color_ACE2_TMPRSS2	G758A/G852C	G859B	2000	94749	NA	59.583742	0.269241	24.403424	0.354641	0.00269604105479394	0.00355271341936306
2/25/2021	Two_color_ACE2_TMPRSS2	G758A/G852C	Junin	2000	112178	NA	61.822282	2.072068	22.585534	1.649826	0.0209383656028346	0.0166358719629259
2/25/2021	Two_color_ACE2_TMPRSS2	G758A/G852C	G855B	2000	129837	NA	61.223688	0.060384	22.527477	0.068378	0.000604022384797342	0.000684013884167177
2/25/2021	Two_color_ACE2_TMPRSS2	G758A/G852C	G856A	2000	132362	NA	61.802481	0.216373	22.373491	0.381576	0.00216607424591038	0.00382305858453583
2/25/2021	Two_color_ACE2_TMPRSS2	G758A/G852C	G857A	2000	127344	NA	60.978138	0.230516	22.463563	0.356569	0.00230782097140924	0.00357206222468277
2/25/2021	Two_color_ACE2_TMPRSS2	G758A/G852C	G776G	2000	135614	NA	61.56739	0.808441	22.604598	1.063448	0.00811726604349194	0.0106914301994624
2/25/2021	Two_color_ACE2_TMPRSS2	G758A/G852C	G777A	2000	119294	NA	60.510168	0.79795	23.204855	0.982588	0.00801150658820848	0.00987447253048335
2/25/2021	Two_color_ACE2_TMPRSS2	G758A/G852C	G807B	2000	126864	NA	60.652352	1.377589	22.796065	1.549101	0.0138716581171856	0.0156122494057968
2/25/2021	Two_color_ACE2_TMPRSS2	G758A/G852C	G798H	2000	121376	NA	59.515061	1.161455	23.736983	1.405713	0.0116825257368591	0.014156867234627
2/25/2021	Two_color_ACE2_TMPRSS2	G758A/G852C	G817A	2000	106511	NA	58.988274	0.835601	23.690511	0.923394	0.00839111715886635	0.00927683710100919
2/27/2021	Two_color_ACE2_TMPRSS2	G758A/G852C	G778B	2000	57961	NA	87.248322	0.6842	4.765273	14.627082	0.00686551379764596	0.158141254924508
2/27/2021	Two_color_ACE2_TMPRSS2	G758A/G852C	G858A	2000	75363	NA	78.863633	0.272571	13.408437	0.277091	0.00272943151154783	0.00277475607751342
2/27/2021	Two_color_ACE2_TMPRSS2	G758A/G852C	G859B	2000	69891	NA	78.566625	0.333267	13.293557	0.473577	0.00333823571389668	0.004747019288828
2/27/2021	Two_color_ACE2_TMPRSS2	G758A/G852C	Junin	2000	103860	NA	78.492201	0.628051	13.032929	0.650118	0.00630031537170038	0.00652240471115203
2/27/2021	Two_color_ACE2_TMPRSS2	G758A/G852C	G855B	2000	92521	NA	79.228499	0.15279	12.736568	0.144263	0.001529068429519	0.00144367159253406
2/27/2021	Two_color_ACE2_TMPRSS2	G758A/G852C	G856A	2000	65799	NA	78.704844	0.31282	12.892293	0.730874	0.00313310304542781	0.00733557969639835
2/27/2021	Two_color_ACE2_TMPRSS2	G758A/G852C	G857A	2000	77792	NA	78.518357	0.252124	12.829083	0.330661	0.00252442367790532	0.00331208891593878
2/27/2021	Two_color_ACE2_TMPRSS2	G758A/G852C	G776G	2000	83136	NA	78.677107	0.165115	13.515204	0.186899	0.00165251465052998	0.00187073874106943
2/27/2021	Two_color_ACE2_TMPRSS2	G758A/G852C	G777A	2000	58883	NA	78.214425	0.386494	13.548902	0.426172	0.00387242818107598	0.00427082701224676
2/27/2021	Two_color_ACE2_TMPRSS2	G758A/G852C	G807B	2000	64314	NA	77.99857	0.452516	13.745063	0.565611	0.00453542952906531	0.0056721663631604
2/27/2021	Two_color_ACE2_TMPRSS2	G758A/G852C	G798H	2000	78474	NA	77.463873	0.509961	14.603563	0.558464	0.00511265738770399	0.00560029240452943
2/27/2021	Two_color_ACE2_TMPRSS2	G758A/G852C	G817A	2000	70299	NA	77.318312	0.562976	14.603337	0.594194	0.00564566682800449	0.00595966356861105
2/25/2021	Receptors	Nrp1[HA]	SARS2	760	203381	NA	49.848314	0.004932	35.739818	0.005503	4.93212162712105e-05	5.50315142059574e-05
2/25/2021	Receptors	Nrp2[HA]	SARS2	760	207431	NA	51.105187	0.006603	36.114178	0.008009	6.60321800764677e-05	8.00932073752807e-05
2/25/2021	Receptors	[HA]CLEC4M	SARS2	760	213148	NA	64.55796	0.00436	25.897498	0.019928	4.36009505076607e-05	0.000199299858897588
2/25/2021	Receptors	[HA]BSG	SARS2	760	219547	NA	43.547851	0.008368	45.496864	0.008009	8.36835013665613e-05	8.00932073752807e-05
2/25/2021	Receptors	ACE2	SARS2	760	203199	NA	70.008711	0.051316	19.341138	1.083942	0.000513291711654175	0.0108985945130724
2/25/2021	Receptors	Nrp1[HA]	SARS1	380	197461	NA	50.117238	0.044462	34.507067	0.044028	0.000444718872780503	0.000440376951697466
2/25/2021	Receptors	Nrp2[HA]	SARS1	380	229855	NA	50.391334	0.066478	36.450371	0.066839	0.000665001064202368	0.000668613472179275
2/25/2021	Receptors	[HA]CLEC4M	SARS1	380	239493	NA	64.369314	0.050597	25.356065	0.113625	0.000506098046013866	0.0011368960214388
2/25/2021	Receptors	[HA]BSG	SARS1	380	224476	NA	42.949803	0.062233	45.779059	0.050602	0.000622523727693661	0.000506148071326453
2/25/2021	Receptors	ACE2	SARS1	380	223342	NA	70.360255	6.581861	18.628829	70.348027	0.0680846519003908	1.21564151975656
2/25/2021	Receptors	Nrp1[HA]	VSVG	80	197575	NA	50.867266	36.176754	33.437935	41.012639	0.449052704632602	0.527846985369809
2/25/2021	Receptors	Nrp2[HA]	VSVG	80	240028	NA	50.377039	45.026009	36.216608	61.435638	0.59831000351288	0.952841600236964
2/25/2021	Receptors	[HA]CLEC4M	VSVG	80	240811	NA	63.449344	60.454995	26.108442	89.327523	0.927730795578484	2.23750200141188
2/25/2021	Receptors	[HA]BSG	VSVG	80	229682	NA	42.528801	54.753739	46.167745	57.872104	0.793050149090443	0.864460051904105
2/25/2021	Receptors	ACE2	VSVG	80	227598	NA	69.099904	63.359827	18.39691	68.367128	1.00402492457759	1.15097335291906
210301	Receptors	Nrp1[HA]	SARS2	760	97196	NA	90.71361	0.087331	3.356105	0.15328	0.000873691557339467	0.00153397593972723
210301	Receptors	Nrp2[HA]	SARS2	760	129936	NA	46.815355	0.072333	37.098264	0.072608	0.000723591729363216	0.000726343723747248
210301	Receptors	[HA]CLEC4M	SARS2	760	147937	NA	57.850301	0.150733	32.503701	0.71332	0.00150846716472981	0.0071587629072107
210301	Receptors	[HA]BSG	SARS2	760	132278	NA	46.570858	0.079542	40.040672	0.028321	0.000795736514340546	0.00028325011152553
210301	Receptors	ACE2	SARS2	760	90066	NA	58.769125	7.411536	28.968756	67.11893	0.0770056309302384	1.11227307375054
210301	Receptors	Nrp1[HA]	SARS1	380	86593	NA	89.8098	0.718795	4.792535	0.313253	0.00721390777619491	0.00313744664247197
210301	Receptors	Nrp2[HA]	SARS1	380	116046	NA	43.741275	0.673759	43.082054	0.378038	0.00676039002870904	0.0037875436965014
210301	Receptors	[HA]CLEC4M	SARS1	380	130744	NA	52.041394	0.617275	38.547849	0.83335	0.00619188018581328	0.00836841773775762
210301	Receptors	[HA]BSG	SARS1	380	128558	NA	42.425209	0.533544	44.900356	0.323961	0.00534972429130462	0.00324486889739863
210301	Receptors	ACE2	SARS1	380	78102	NA	62.26217	10.294481	29.161865	90.634879	0.108637891502802	2.36817792972703
210301	Receptors	Nrp1[HA]	VSVG	80	65827	NA	89.208076	61.80202	4.874899	34.060455	0.962387551354888	0.416431848580627
210301	Receptors	Nrp2[HA]	VSVG	80	135772	NA	43.542115	55.238675	42.605987	73.115287	0.803825700659004	1.31361235088107
210301	Receptors	[HA]CLEC4M	VSVG	80	117542	NA	50.038284	60.673966	39.978901	38.493786	0.93328344368313	0.486031975629475
210301	Receptors	[HA]BSG	VSVG	80	132800	NA	41.28238	58.676103	44.871988	52.930022	0.883729233502305	0.753534797964145
210301	Receptors	ACE2	VSVG	80	70957	NA	56.749863	60.894507	33.68519	59.923856	0.938907242930492	0.914388941424559
210228	Receptors	Nrp1[HA]	SARS2	760	194031	NA	57.375368	0.038625	20.052981	0.028271	0.00038632461374494	0.000282749970005527
210228	Receptors	Nrp2[HA]	SARS2	760	166686	NA	44.585028	0.065934	37.561643	0.057499	0.000659557460209872	0.000575155370143927
210228	Receptors	[HA]CLEC4M	SARS2	760	217022	NA	48.524574	0.04558	31.729502	0.384839	0.000455903908395504	0.00385581410615434
210228	Receptors	[HA]BSG	SARS2	760	211809	NA	37.44364	0.031522	45.799754	0.026802	0.000315269692267088	0.00026805592377924
210228	Receptors	ACE2	SARS2	760	215227	NA	50.923444	1.178821	26.269474	8.351757	0.0118582418584163	0.0872123826444583
210228	Receptors	Nrp1[HA]	SARS1	380	201701	NA	55.363632	0.565063	23.262651	0.436905	0.00566665520655295	0.00437862219004399
210228	Receptors	Nrp2[HA]	SARS1	380	200849	NA	41.723882	0.823369	40.449791	0.584666	0.00826777404609227	0.00586381862971474
210228	Receptors	[HA]CLEC4M	SARS1	380	219832	NA	46.019233	0.540701	33.84812	1.076483	0.00542168078585798	0.0108231899838872
210228	Receptors	[HA]BSG	SARS1	380	201480	NA	36.006552	0.676812	47.888624	0.53272	0.00679112759504002	0.00534144012576716
210228	Receptors	ACE2	SARS1	380	220922	NA	51.222603	7.351408	26.952046	47.874645	0.0763564303500716	0.651518695340759
210228	Receptors	Nrp1[HA]	VSVG	80	206512	NA	55.339641	76.819824	22.254881	64.196349	1.46187275535294	1.02712031454115
210228	Receptors	Nrp2[HA]	VSVG	80	188420	NA	41.451544	69.690025	41.196794	80.092241	1.19369331972901	1.61406063075121
210228	Receptors	[HA]CLEC4M	VSVG	80	239106	NA	47.039807	79.264725	33.211212	71.450699	1.57333382977822	1.25353773354832
210228	Receptors	[HA]BSG	VSVG	80	209406	NA	36.39294	70.894514	48.187253	73.828377	1.23424350724198	1.34049445379167
210228	Receptors	ACE2	VSVG	80	239318	NA	51.114835	78.098866	26.260457	80.188079	1.5186317696843	1.61888635875238
210302	Receptors	Nrp1[HA]	SARS2	760	114068	NA	74.634429	0.108065	15.867728	0.082873	0.00108123432321512	0.000829073586546606
210302	Receptors	Nrp2[HA]	SARS2	760	87032	NA	52.164721	0.059471	39.385513	0.07585	0.000594886910135677	0.000758787806668437
210302	Receptors	[HA]CLEC4M	SARS2	760	76902	NA	70.51052	0.079301	24.644353	0.712326	0.000793324598761004	0.00714875154391042
210302	Receptors	[HA]BSG	SARS2	760	97830	NA	46.316058	0.059588	45.375652	0.05857	0.000596057607045689	0.000585871589248175
210302	Receptors	ACE2	SARS2	760	56765	NA	65.778208	2.509441	28.919228	56.834795	0.0254146434419222	0.840135455093766
210302	Receptors	Nrp1[HA]	SARS1	380	90885	NA	74.516147	0.411966	16.64191	0.145455	0.00412816917724321	0.00145560888477643
210302	Receptors	Nrp2[HA]	SARS1	380	106689	NA	48.927256	0.291188	41.936844	0.248089	0.00291612777057002	0.00248397250689177
210302	Receptors	[HA]CLEC4M	SARS1	380	72724	NA	67.950058	0.366278	26.951213	0.795918	0.00366950440369347	0.00799102335032067
210302	Receptors	[HA]BSG	SARS1	380	130585	NA	43.589233	0.398798	47.446491	0.240485	0.00399595319726747	0.00240774629613153
210302	Receptors	ACE2	SARS1	380	51106	NA	68.905804	7.715462	26.120221	92.508802	0.0802935774720663	2.5914414546536
210302	Receptors	Nrp1[HA]	VSVG	80	91129	NA	72.952628	8.424964	17.93721	5.212284	0.0880114842028975	0.053530363182149
210302	Receptors	Nrp2[HA]	VSVG	80	100840	NA	48.376636	7.033188	43.062277	9.658254	0.0729276167396484	0.101570528961459
210302	Receptors	[HA]CLEC4M	VSVG	80	69761	NA	66.838205	7.559997	28.197704	4.692186	0.0786103681284285	0.0480583849851426
210302	Receptors	[HA]BSG	VSVG	80	110562	NA	43.429931	6.976696	48.001122	5.268414	0.0723201435797602	0.0541227039205206
210302	Receptors	ACE2	VSVG	80	51312	NA	62.542875	7.512776	32.434908	5.714114	0.078099669927927	0.0588386788124707
210303	Receptors	Nrp1[HA]	SARS2	760	38635	NA	64.045555	0.129324	28.204995	0.183537	0.00129407695651702	0.00183705635522488
210303	Receptors	Nrp2[HA]	SARS2	760	37212	NA	50.889498	0.147859	43.55853	0.129558	0.00147968419290212	0.00129641998936216
210303	Receptors	[HA]CLEC4M	SARS2	760	15436	NA	76.89816	0.235889	18.515159	0.69979	0.00236167656401054	0.00702250013557528
210303	Receptors	[HA]BSG	SARS2	760	43538	NA	48.389912	0.142396	45.998898	0.174764	0.00142497479450639	0.0017491689043608
210303	Receptors	ACE2	SARS2	760	13688	NA	63.975745	0.445358	30.187025	33.180058	0.00446352673076881	0.403168617063449
210303	Receptors	Nrp1[HA]	SARS1	380	21937	NA	58.025254	0.424228	33.505037	0.29932	0.00425130400039979	0.00299768858217384
210303	Receptors	Nrp2[HA]	SARS1	380	29216	NA	46.539567	0.375083	47.371303	0.570809	0.0037578820022751	0.0057244434065606
210303	Receptors	[HA]CLEC4M	SARS1	380	15808	NA	74.418016	0.416525	20.679403	0.76476	0.00417394881735027	0.00767699284525724
210303	Receptors	[HA]BSG	SARS1	380	36081	NA	44.871262	0.463249	49.555168	0.369128	0.00464325323504981	0.00369810958580819
210303	Receptors	ACE2	SARS1	380	12442	NA	65.495901	5.77985	29.312008	92.788593	0.0595361206987839	2.6295061080986
210303	Receptors	Nrp1[HA]	VSVG	80	28477	NA	63.170278	64.689532	28.651192	41.365363	1.04099072209995	0.533844588935874
210303	Receptors	Nrp2[HA]	VSVG	80	36086	NA	46.294962	60.361547	47.79693	74.002783	0.925370503523973	1.34718069215717
210303	Receptors	[HA]CLEC4M	VSVG	80	16155	NA	72.528629	67.124691	23.107397	41.494776	1.11244829629479	0.536054136591913
210303	Receptors	[HA]BSG	VSVG	80	40777	NA	44.059151	62.768563	50.167987	49.474508	0.98801670094343	0.682692184992231
210303	Receptors	ACE2	VSVG	80	12316	NA	61.854498	70.438435	32.583631	58.111139	1.21869514814309	0.870150241659015
210303	Two_color_ACE2_TMPRSS2	G758A/G852C	SARS1	2000	161856	NA	92.713894	1.954512	0.463375	17.466667	0.019738651742659	0.191967937884532
210303	Two_color_ACE2_TMPRSS2	G758A/G852C	G764B	2000	150685	NA	92.644922	1.642527	0.434018	14.220183	0.0165616603080699	0.153386440266053
210303	Two_color_ACE2_TMPRSS2	G758A/G852C	G740D	2000	151503	NA	91.884649	1.71039	0.762361	39.65368	0.0172518612676644	0.505070217934251
210303	Two_color_ACE2_TMPRSS2	G758A/G852C	G778B	2000	147673	NA	87.246145	1.410287	4.422609	4.225999	0.0142032604511235	0.0431789261527248
210303	Two_color_ACE2_TMPRSS2	G758A/G852C	Junin	2000	158904	NA	83.520239	1.751094	8.28173	1.382979	0.0176660701607646	0.0139263125029409
210303	Two_color_ACE2_TMPRSS2	G758A/G852C	G776G	2000	179962	NA	83.172003	0.600623	8.259521	0.444026	0.00602433995083834	0.00445014723321336
210303	Two_color_ACE2_TMPRSS2	G758A/G852C	G777A	2000	167985	NA	83.857487	0.92143	7.942971	0.704489	0.0092570142526768	0.00706982240392238
210303	Two_color_ACE2_TMPRSS2	G758A/G852C	G807B	2000	156940	NA	83.682936	0.61295	8.027272	0.468328	0.00614836250310044	0.00469428091613109
210303	Two_color_ACE2_TMPRSS2	G758A/G852C	G798H	2000	153911	NA	84.035579	0.496366	8.186549	0.396825	0.00497601987741339	0.00397614439557569
210303	Two_color_ACE2_TMPRSS2	G758A/G852C	G817A	2000	146141	NA	83.878583	1.028708	8.346049	0.688694	0.0103403577037526	0.00691076441918768
210303	Two_color_ACE2_TMPRSS2	G758A/G852C	G836B	2000	155050	NA	83.24347	0.480363	8.560464	0.29383	0.00481520451191276	0.00294262527816603
210303	Two_color_ACE2_TMPRSS2	G758A/G852C	G855B	2000	165030	NA	83.029146	0.170774	8.811125	0.123788	0.00170919985022024	0.00123864680632202
210303	Two_color_ACE2_TMPRSS2	G758A/G852C	G856A	2000	175117	NA	83.193522	0.260149	8.582833	0.332668	0.00260487975532937	0.003332225702512
210303	Two_color_ACE2_TMPRSS2	G758A/G852C	G857A	2000	167863	NA	83.389431	0.163595	8.165587	0.189684	0.001637289627443	0.00189864127917883
210303	Two_color_ACE2_TMPRSS2	G758A/G852C	G858A	2000	146381	NA	83.942588	0.205899	8.174558	0.25071	0.00206111263406539	0.00251024803793635
210303	Two_color_ACE2_TMPRSS2	G758A/G852C	G859B	2000	147568	NA	83.030874	0.327275	8.693619	0.381947	0.00327811715972861	0.00382678280216502
210305	Two_color_ACE2_TMPRSS2	G758A/G852C	SARS1	2000	87569	NA	91.250328	1.84965	0.701161	33.224756	0.018669699301526	0.403837772936594
210305	Two_color_ACE2_TMPRSS2	G758A/G852C	G764B	2000	115681	NA	92.151693	1.156639	0.563619	20.245399	0.0116338009941813	0.226215753197334
210305	Two_color_ACE2_TMPRSS2	G758A/G852C	G740D	2000	114176	NA	90.662661	0.950587	1.299748	41.105121	0.0095513391609406	0.529416043083232
210305	Two_color_ACE2_TMPRSS2	G758A/G852C	G778B	2000	95599	NA	87.219532	0.464135	4.17473	4.184415	0.00465215450954761	0.0427448315704336
210305	Two_color_ACE2_TMPRSS2	G758A/G852C	Junin	2000	109521	NA	84.261466	1.126956	6.255421	0.977959	0.0113335426496802	0.00982772426966238
210305	Two_color_ACE2_TMPRSS2	G758A/G852C	G776G	2000	118026	NA	84.073001	0.457532	5.181062	0.621423	0.00458581881240858	0.00623361869284526
210305	Two_color_ACE2_TMPRSS2	G758A/G852C	G777A	2000	90417	NA	84.739595	0.913612	5.863942	0.886458	0.00917811029222926	0.00890410413925142
210305	Two_color_ACE2_TMPRSS2	G758A/G852C	G807B	2000	95270	NA	85.502257	0.653097	6.177181	0.628717	0.0065523900981851	0.00630701748671889
210305	Two_color_ACE2_TMPRSS2	G758A/G852C	G798H	2000	111293	NA	84.775323	0.646536	6.171996	0.611443	0.00648635096497716	0.00613319967680828
210305	Two_color_ACE2_TMPRSS2	G758A/G852C	G817A	2000	93770	NA	85.207422	0.50689	6.158686	0.329004	0.00508179045233105	0.00329546408183245
210305	Two_color_ACE2_TMPRSS2	G758A/G852C	G831A	2000	91239	NA	85.345083	0.150254	5.925098	0.110988	0.00150366994522629	0.00111049637291606
210305	Two_color_ACE2_TMPRSS2	G758A/G852C	G834B	2000	113993	NA	85.473669	0.173451	6.225821	0.253628	0.00173601600417489	0.00253950180687499
210305	Two_color_ACE2_TMPRSS2	G758A/G852C	G836B	2000	105374	NA	85.516351	0.210849	6.02995	0.173119	0.00211071599458202	0.00173269024112636
210305	Two_color_ACE2_TMPRSS2	G758A/G852C	G855B	2000	105143	NA	85.351379	0.095831	6.450263	0.073725	0.000958769472596311	0.00073752190242953
210305	Two_color_ACE2_TMPRSS2	G758A/G852C	G856A	2000	106968	NA	85.066562	0.157153	6.194376	0.43767	0.00157276614853653	0.00438630578946387
210305	Two_color_ACE2_TMPRSS2	G758A/G852C	G857A	2000	101135	NA	85.431354	0.045138	6.327186	0.06251	0.000451481902617891	0.000625295456462513
210305	Two_color_ACE2_TMPRSS2	G758A/G852C	G858A	2000	108571	NA	85.199547	0.158915	6.288972	0.117165	0.00159041403820299	0.00117233691846565
210305	Two_color_ACE2_TMPRSS2	G758A/G852C	G859B	2000	120221	NA	85.019256	0.236765	6.329177	0.210277	0.00237045731529674	0.00210498392496427
210306	Two_color_ACE2_TMPRSS2	G758A/G852C	SARS1	2000	13586	NA	75.791256	10.97407	7.147063	67.559217	0.116242510375023	1.1257538201641
210306	Two_color_ACE2_TMPRSS2	G758A/G852C	G764B	2000	6403	NA	74.886772	8.467153	3.763861	60.580913	0.0884722945192568	0.930920045363798
210306	Two_color_ACE2_TMPRSS2	G758A/G852C	G740D	2000	7914	NA	70.748041	4.518664	9.615871	72.404731	0.0462393921562019	1.28752584100136
210306	Two_color_ACE2_TMPRSS2	G758A/G852C	G778B	2000	12973	NA	67.948817	0.850822	15.524551	4.667329	0.00854462152563885	0.0477976114129304
210306	Two_color_ACE2_TMPRSS2	G758A/G852C	Junin	2000	8656	NA	61.171442	2.285175	22.192699	1.717855	0.0231168984302359	0.0173278131764581
210306	Two_color_ACE2_TMPRSS2	G758A/G852C	G776G	2000	11603	NA	61.42377	1.290866	23.218133	0.593912	0.0129927007707232	0.00595682671620415
210306	Two_color_ACE2_TMPRSS2	G758A/G852C	G777A	2000	15763	NA	61.948868	0.348182	22.311743	0.312767	0.00348789564221748	0.00313257138242048
210306	Two_color_ACE2_TMPRSS2	G758A/G852C	G807B	2000	10591	NA	61.505051	0.445195	21.763762	0.260304	0.00446188944029914	0.00260643379936378
210306	Two_color_ACE2_TMPRSS2	G758A/G852C	G798H	2000	10479	NA	62.286478	0.459629	22.263575	0.171453	0.00460688541976259	0.00171600148874204
210306	Two_color_ACE2_TMPRSS2	G758A/G852C	G817A	2000	10895	NA	62.147774	0.51691	21.523635	0.426439	0.00518250601538301	0.00427350844333495
210306	Two_color_ACE2_TMPRSS2	G758A/G852C	G831A	2000	12027	NA	60.505529	0.412258	22.141848	0.337965	0.00413110126071105	0.0033853739172579
210306	Two_color_ACE2_TMPRSS2	G758A/G852C	G834B	2000	8613	NA	60.513178	0.498849	22.175781	0.26178	0.00500097405125525	0.00262123243000546
210306	Two_color_ACE2_TMPRSS2	G758A/G852C	G836B	2000	10081	NA	58.942565	0.538539	22.765599	0.610022	0.00539994348704533	0.00611890235843811
210306	Two_color_ACE2_TMPRSS2	G758A/G852C	G855B	2000	7523	NA	59.789977	0.333482	21.05543	0.189394	0.00334039290542307	0.00189573577210976
210306	Two_color_ACE2_TMPRSS2	G758A/G852C	G856A	2000	6921	NA	59.225545	0.292754	22.59789	0.639386	0.00293183362711673	0.00641438827290171
210306	Two_color_ACE2_TMPRSS2	G758A/G852C	G857A	2000	7439	NA	56.163463	0.550503	21.051217	0.319285	0.00552023851889998	0.00319795802122284
210306	Two_color_ACE2_TMPRSS2	G758A/G852C	G858A	2000	8521	NA	59.863866	0.333268	20.103274	0.233508	0.00333824574733481	0.00233781055083452
210306	Two_color_ACE2_TMPRSS2	G758A/G852C	G859B	2000	12058	NA	59.769448	0.471764	22.118096	0.63742	0.00472880318668637	0.00639460195646336
210304	Receptors	Nrp1[HA]	SARS2	760	150543	NA	83.601363	0.201818	8.638728	0.461361	0.00202021926946002	0.00462428554647664
210304	Receptors	Nrp2[HA]	SARS2	760	170490	NA	49.306704	0.191523	45.464837	0.312206	0.00191706639810093	0.00312694379697569
210304	Receptors	[HA]CLEC4M	SARS2	760	168066	NA	79.963824	0.131704	14.934609	0.374502	0.00131790805944384	0.00375205014491107
210304	Receptors	[HA]BSG	SARS2	760	178654	NA	48.367235	0.155075	46.220628	0.159855	0.0015519536573233	0.00159982904431048
210304	Receptors	ACE2	SARS2	760	162665	NA	59.300403	1.802801	25.313989	10.216869	0.0181924944560603	0.107773079105615
210304	Receptors	Nrp1[HA]	SARS1	380	170313	NA	80.213489	0.518248	11.450682	0.723003	0.00519595562775237	0.00725629333325817
210304	Receptors	Nrp2[HA]	SARS1	380	183255	NA	46.696134	0.525867	47.86336	0.622492	0.00527254547080956	0.0062443755962126
210304	Receptors	[HA]CLEC4M	SARS1	380	180653	NA	77.569705	0.432449	15.854151	0.492301	0.00433386765235479	0.00493516793255883
210304	Receptors	[HA]BSG	SARS1	380	188199	NA	46.209597	0.410505	48.138938	0.44262	0.00411349884763974	0.00443602462444031
210304	Receptors	ACE2	SARS1	380	171226	NA	60.942847	13.655007	23.463726	78.768419	0.146819368021587	1.54968044295619
210304	Receptors	Nrp1[HA]	VSVG	80	166376	NA	80.181036	80.676452	11.321344	73.789552	1.64384573017186	1.33901207608615
210304	Receptors	Nrp2[HA]	VSVG	80	186247	NA	47.041832	72.197366	47.282372	80.333174	1.28003942157839	1.62623692908838
210304	Receptors	[HA]CLEC4M	VSVG	80	172814	NA	78.373859	81.151202	15.3888	63.924193	1.6687210407055	1.01954771151599
210304	Receptors	[HA]BSG	VSVG	80	193330	NA	45.523716	72.613651	48.409455	66.676995	1.29512550842157	1.09892218668154
210304	Receptors	ACE2	VSVG	80	189839	NA	56.116499	78.776131	26.852227	75.614014	1.55004374142952	1.41116156295008
210308	Two_color_ACE2_TMPRSS2	G758A/G852C	SARS1	2000	141374	NA	86.042695	0.602588	0.958451	2.361624	0.00604410888181507	0.0238995731293066
210308	Two_color_ACE2_TMPRSS2	G758A/G852C	G764B	2000	153432	NA	86.193884	0.254822	1.024558	2.226463	0.00255147223870549	0.0225162283835423
210308	Two_color_ACE2_TMPRSS2	G758A/G852C	G740D	2000	132784	NA	86.477286	0.528617	1.287806	18.011696	0.00530019123086953	0.198593583043397
210308	Two_color_ACE2_TMPRSS2	G758A/G852C	G778B	2000	124651	NA	80.287362	0.107915	5.723981	0.364401	0.00107973270161396	0.00365066557802145
210308	Two_color_ACE2_TMPRSS2	G758A/G852C	Junin	2000	134503	NA	78.546203	0.392818	7.993874	0.334821	0.00393591556349196	0.00335382779831941
210308	Two_color_ACE2_TMPRSS2	G758A/G852C	G776G	2000	131541	NA	78.74579	0.028962	7.337636	0.031082	0.0002896619479717	0.000310868314547923
210308	Two_color_ACE2_TMPRSS2	G758A/G852C	G777A	2000	133500	NA	76.653184	0.034202	8.77603	0.051212	0.000342078502179911	0.000512251178235115
210308	Two_color_ACE2_TMPRSS2	G758A/G852C	G807B	2000	127186	NA	74.466529	0.062295	9.552938	0.098765	0.00062314411397098	0.00098813804763455
210308	Two_color_ACE2_TMPRSS2	G758A/G852C	G798H	2000	111290	NA	76.053554	0.0638	8.691706	0.05169	0.00063820360860616	0.000517033638858977
210308	Two_color_ACE2_TMPRSS2	G758A/G852C	G817A	2000	125382	NA	76.186374	0.03664	9.677625	0.049448	0.000366467140880769	0.000494602295551962
210308	Two_color_ACE2_TMPRSS2	G758A/G852C	G831A	2000	118066	NA	76.248878	0.021105	9.209256	0.055183	0.000211072274185273	0.000551982314211426
210308	Two_color_ACE2_TMPRSS2	G758A/G852C	G834B	2000	146669	NA	76.789233	0.01687	9.031902	0.030196	0.000168714231445607	0.000302005599100479
210308	Two_color_ACE2_TMPRSS2	G758A/G852C	G836B	2000	103994	NA	75.240879	0.023004	7.785065	0.061759	0.000230066463259326	0.000617780787260242
210308	Two_color_ACE2_TMPRSS2	G758A/G852C	G855B	2000	124898	NA	76.261429	0.024147	8.721517	0.027541	0.000241499158574458	0.000275447932298809
210308	Two_color_ACE2_TMPRSS2	G758A/G852C	G856A	2000	125345	NA	76.0509	0.048255	8.476605	0.056471	0.000482666464719428	0.00056486950874569
210308	Two_color_ACE2_TMPRSS2	G758A/G852C	G857A	2000	136508	NA	76.498081	0.034474	9.400914	0.077924	0.000344799436494238	0.00077954376530306
210308	Two_color_ACE2_TMPRSS2	G758A/G852C	G858A	2000	141858	NA	75.911827	0.054788	8.519787	0.124111	0.000548030141089183	0.00124188081485945
210308	Two_color_ACE2_TMPRSS2	G758A/G852C	G859B	2000	151229	NA	76.286956	0.056341	8.175681	0.088968	0.000563568775053862	0.000890076000144231
210309	Two_color_ACE2_TMPRSS2	G758A/G852C	SARS1	2000	12542	NA	72.715675	0.953947	3.165364	2.770781	0.0095852621988391	0.0280989126990435
210309	Two_color_ACE2_TMPRSS2	G758A/G852C	G764B	2000	16304	NA	74.000245	0.397845	2.220314	2.209945	0.00398638508542073	0.0223473012343695
210309	Two_color_ACE2_TMPRSS2	G758A/G852C	G740D	2000	11510	NA	74.43093	0.817089	3.440487	3.030303	0.00820445468228682	0.0307716583542537
210309	Two_color_ACE2_TMPRSS2	G758A/G852C	G778B	2000	14063	NA	69.686411	0.55102	7.672616	4.726599	0.00552543715096393	0.0484195223655923
210309	Two_color_ACE2_TMPRSS2	G758A/G852C	Junin	2000	23266	NA	60.839852	0.416814	21.009198	0.265957	0.00417685090948303	0.00266311293948377
210309	Two_color_ACE2_TMPRSS2	G758A/G852C	G776G	2000	11026	NA	60.593143	0.074839	19.798658	0	0.000748670183595882	0
210309	Two_color_ACE2_TMPRSS2	G758A/G852C	G777A	2000	19864	NA	61.820379	0.179153	18.254128	0.110314	0.00179313670913561	0.00110374890677727
210309	Two_color_ACE2_TMPRSS2	G758A/G852C	G807B	2000	22395	NA	60.540299	0.162266	18.57111	0.048088	0.00162397793864163	0.000480995659867715
210309	Two_color_ACE2_TMPRSS2	G758A/G852C	G798H	2000	23139	NA	61.567051	0.259722	17.749255	0.316533	0.00260059862715741	0.0031703502536432
210309	Two_color_ACE2_TMPRSS2	G758A/G852C	G817A	2000	23967	NA	61.818334	0.155238	18.467059	0.112969	0.00155358619030431	0.00113032858072549
210309	Two_color_ACE2_TMPRSS2	G758A/G852C	G831A	2000	47358	NA	60.612779	0.062707	18.381266	0.068926	0.000627266690622559	0.000689497648881345
210309	Two_color_ACE2_TMPRSS2	G758A/G852C	G834B	2000	40163	NA	60.859498	0.06955	19.567761	0.08907	0.000695741972325967	0.000891096908947057
210309	Two_color_ACE2_TMPRSS2	G758A/G852C	G836B	2000	15381	NA	59.794552	0.152224	20.154736	0.193548	0.00152339978443841	0.00193735546175171
210309	Two_color_ACE2_TMPRSS2	G758A/G852C	G855B	2000	20843	NA	62.016025	0.247563	16.547522	0.492896	0.00247869943885816	0.00494114738726306
210309	Two_color_ACE2_TMPRSS2	G758A/G852C	G856A	2000	16929	NA	59.903125	0.276107	16.604643	0.889363	0.00276488878468011	0.00893341438802996
210309	Two_color_ACE2_TMPRSS2	G758A/G852C	G857A	2000	29007	NA	61.547213	0.224052	18.888544	0.273773	0.00224303372033083	0.00274148443676485
210309	Two_color_ACE2_TMPRSS2	G758A/G852C	G858A	2000	28247	NA	60.962226	0.493612	18.15414	0.604524	0.00494834287931546	0.00606358643978538
210309	Two_color_ACE2_TMPRSS2	G758A/G852C	G859B	2000	17150	NA	62.670554	0.400074	18.816327	0.433839	0.00400876436970232	0.00434782812128859
7/12/21	Receptors	ACE2[HA]	G928A	680	91099	NA	51.766759	0.199326	27.546954	6.949592	0.00199524918646387	0.0720288181700572
7/12/21	Receptors	BSG[HA]	G928A	680	76679	NA	52.577629	0.004961	36.22765	0.014399	4.9611230616784e-05	0.000144000367555261
7/12/21	Receptors	[HA]CLEC4M	G928A	680	124816	NA	47.836816	0.006699	45.297077	0.024762	6.69922439302535e-05	0.000247650662894139
7/12/21	Receptors	Nrp1[HA]	G928A	680	117412	NA	93.453821	0.016404	2.398392	0	0.000164053456032404	0
7/12/21	Receptors	Nrp2[HA]	G928A	680	110025	NA	61.790502	0.008825	27.420132	0.003315	8.82538942603759e-05	3.31505494734307e-05
7/12/21	Receptors	ACE2[HA]	SARS1	180	128752	NA	51.878806	0.068867	26.902883	2.557884	0.000688907242111667	0.0259116663345414
7/12/21	Receptors	BSG[HA]	SARS1	180	91704	NA	50.118861	0.010879	37.443296	0.017474	0.000108795918061241	0.000174755268812492
7/12/21	Receptors	[HA]CLEC4M	SARS1	180	130317	NA	43.478595	0.017649	48.923011	0.037644	0.000176505576192745	0.000376510871323259
7/12/21	Receptors	Nrp1[HA]	SARS1	180	93422	NA	93.053028	0.029908	2.578622	0.041511	0.000299124733342662	0.000415196182006936
7/12/21	Receptors	Nrp2[HA]	SARS1	180	105324	NA	61.935551	0.012264	26.860924	0.010604	0.000122647520899667	0.000106045622638316
7/12/21	Receptors	ACE2[HA]	VSVG	20	132515	NA	53.869373	0.850319	21.198355	1.00032	0.0085395483749154	0.0100535681819577
7/12/21	Receptors	BSG[HA]	VSVG	20	98419	NA	50.672126	0.782018	38.209086	0.829677	0.0078509179634244	0.0083313797619847
7/12/21	Receptors	[HA]CLEC4M	VSVG	20	105680	NA	39.609198	1.032036	53.201173	6.865518	0.0103739841815678	0.0711256943374577
7/12/21	Receptors	Nrp1[HA]	VSVG	20	104255	NA	93.735552	1.315951	2.29917	0.584063	0.0132468635513602	0.00585775318541146
7/12/21	Receptors	Nrp2[HA]	VSVG	20	82274	NA	64.395799	1.23063	24.554537	1.499851	0.0123826495433943	0.0151121251208369
7/12/21	Receptors	ACE2[HA]	G928A	900	98922	NA	41.502396	0.277676	49.916096	8.285066	0.00278062234958431	0.0864849628425999
7/12/21	Receptors	BSG[HA]	G928A	900	100045	NA	32.659303	0.021424	60.17692	0.018271	0.000214262952667144	0.000182726693505492
7/12/21	Receptors	[HA]CLEC4M	G928A	900	74803	NA	52.967127	0.017667	41.05584	0.113966	0.000176685607982775	0.00114030990628618
7/12/21	Receptors	Nrp2[HA]	G928A	900	82243	NA	55.091619	0.03752	36.985519	0.036163	0.000375270405131241	0.000361695403896934
7/12/21	Receptors	ACE2[HA]	SARS1	230	107009	NA	41.074115	1.485678	50.855536	36.922087	0.0149682473645228	0.460799509412038
7/12/21	Receptors	BSG[HA]	SARS1	230	95669	NA	33.346225	0.0815	59.880421	0.090771	0.000815332293058173	0.00090812221819065
7/12/21	Receptors	[HA]CLEC4M	SARS1	230	90605	NA	54.386623	0.038558	39.146846	0.107136	0.000385654355082032	0.00107193431636113
7/12/21	Receptors	Nrp2[HA]	SARS1	230	100754	NA	54.272783	0.08778	37.392064	0.180496	0.000878185492026483	0.00180659090307277
7/12/21	Receptors	ACE2[HA]	VSVG	20	162298	NA	29.921502	0.418022	52.663619	0.299513	0.00418898154493906	0.00299962437826668
7/12/21	Receptors	BSG[HA]	VSVG	20	178069	NA	25.713628	0.345069	58.5655	0.327941	0.00345665736237125	0.0032847990501361
7/12/21	Receptors	[HA]CLEC4M	VSVG	20	153100	NA	43.240366	0.406338	38.794252	0.208775	0.0040716579604545	0.00208993238808084
7/12/21	Receptors	Nrp2[HA]	VSVG	20	135909	NA	40.604375	0.38235	39.162234	0.535463	0.00383082826182838	0.00536901741371984
7/11/21	Receptors	ACE2[HA]	G928A	700	182183	NA	39.8204	0.175061	53.917764	5.556404	0.00175214410836444	0.0571673974097126
7/11/21	Receptors	BSG[HA]	G928A	700	185890	NA	30.40723	0.005307	63.094303	0.011084	5.30714082622629e-05	0.000110846143206692
7/11/21	Receptors	[HA]CLEC4M	G928A	700	158031	NA	51.103897	0.013621	42.454961	0.023848	0.000136219277424482	0.000238508440877051
7/11/21	Receptors	Nrp1[HA]	G928A	700	99104	NA	92.064902	0.015344	1.506498	0	0.000153451773121076	0
7/11/21	Receptors	Nrp2[HA]	G928A	700	156136	NA	46.586309	0.001375	45.706948	0.016815	1.37500945321511e-05	0.000168164138796265
7/11/21	Receptors	ACE2[HA]	SARS1	180	206121	NA	39.354554	0.151631	54.489838	6.273427	0.00151746076142917	0.0647884403647797
7/11/21	Receptors	BSG[HA]	SARS1	180	195214	NA	31.753358	0.017746	61.950475	0.014057	0.00017747574788887	0.000140579880888438
7/11/21	Receptors	[HA]CLEC4M	SARS1	180	154628	NA	51.055436	0.008867	42.61906	0.027314	8.86739314168638e-05	0.000273177309523775
7/11/21	Receptors	Nrp1[HA]	SARS1	180	89099	NA	92.302944	0.020671	1.340082	0	0.000206731367456733	0
7/11/21	Receptors	Nrp2[HA]	SARS1	180	169608	NA	44.369959	0.017275	48.728834	0.050818	0.000172764922999962	0.000508309167218154
7/11/21	Receptors	ACE2[HA]	VSVG	20	196407	NA	39.074982	0.28666	55.094778	0.271694	0.00287071656669563	0.00272063758040311
7/11/21	Receptors	BSG[HA]	VSVG	20	188982	NA	32.36922	0.277905	61.12434	0.253649	0.00278291872870732	0.00253971234087031
7/11/21	Receptors	[HA]CLEC4M	VSVG	20	151979	NA	48.501438	0.290319	45.329947	0.194507	0.0029074124304135	0.00194696410516238
7/11/21	Receptors	Nrp1[HA]	VSVG	20	83643	NA	92.108126	0.311518	1.295984	0.092251	0.00312004227374725	0.000922935774224164
7/11/21	Receptors	Nrp2[HA]	VSVG	20	171683	NA	43.916987	0.287806	48.727597	0.41718	0.00288220957841808	0.00418052623548215
7/10/21	Receptors	ACE2[HA]	G928A	700	215013	NA	63.475697	0.586895	21.755894	13.903972	0.00588623996955226	0.14970690802272
7/10/21	Receptors	BSG[HA]	G928A	700	196343	NA	54.59884	0.005597	34.627158	0.014708	5.59715663789134e-05	0.000147090817323854
7/10/21	Receptors	[HA]CLEC4M	G928A	700	215694	NA	69.82809	0.013943	21.445659	0.043237	0.000139439721266136	0.000432463498860116
7/10/21	Receptors	Nrp1[HA]	G928A	700	190743	NA	92.695407	0.015271	0.677875	0	0.000152721661359214	0
7/10/21	Receptors	Nrp2[HA]	G928A	700	201084	NA	66.05896	0.015056	23.038631	0.017269	0.000150571335294597	0.000172704912634892
7/10/21	Receptors	ACE2[HA]	SARS1	180	213407	NA	63.1685	0.124624	22.007713	3.332198	0.00124701720285672	0.0338898069170651
7/10/21	Receptors	BSG[HA]	SARS1	180	214462	NA	53.962007	0.01901	34.842536	0.024089	0.000190118071295243	0.000240919018656395
7/10/21	Receptors	[HA]CLEC4M	SARS1	180	215001	NA	68.135497	0.038227	22.955242	0.024314	0.000382343083802225	0.000243169563321945
7/10/21	Receptors	Nrp1[HA]	SARS1	180	211263	NA	92.769202	0.030614	0.825038	0	0.000306186870415938	0
7/10/21	Receptors	Nrp2[HA]	SARS1	180	206712	NA	65.663822	0.032416	23.311661	0.016602	0.000324212551209791	0.000166033782845695
7/10/21	Receptors	ACE2[HA]	VSVG	20	222342	NA	62.417807	0.896376	24.131743	0.859193	0.0090041761986842	0.00862905342475852
7/10/21	Receptors	BSG[HA]	VSVG	20	226874	NA	53.055881	0.875633	35.324012	0.915886	0.00879489192988775	0.00920106022652475
7/10/21	Receptors	[HA]CLEC4M	VSVG	20	238177	NA	69.973171	0.923437	20.21102	0.855873	0.00927727110870356	0.00859556626127773
7/10/21	Receptors	Nrp1[HA]	VSVG	20	224843	NA	92.202559	0.834977	0.751191	0.473653	0.00838482459779596	0.00474778290543071
7/10/21	Receptors	Nrp2[HA]	VSVG	20	221032	NA	63.393536	0.87996	25.416229	1.484567	0.0088385451160348	0.0149569698800636
8/4/2021	Mixed_cell_infection	G752A/G758A	SARS2	550	52293	NA	100	0.120591	0	0	0.00120663769454566	0
8/4/2021	Mixed_cell_infection	G752A/G758A	SARS2	550	51874	NA	90	0.150887	10	16.574129	0.00151000949071159	0.181211720889722
8/4/2021	Mixed_cell_infection	G752A/G758A	SARS2	550	71056	NA	80	0.135106	20	9.499121	0.00135197350445402	0.0998106226221966
8/4/2021	Mixed_cell_infection	G752A/G758A	SARS2	550	75786	NA	60	0.123993	40	5.220863	0.00124069934922766	0.0536208747865786
8/4/2021	Mixed_cell_infection	G752A/G758A	SARS2	550	90954	NA	40	0.151433	60	3.30818	0.00151547775654224	0.0336413786270727
8/4/2021	Mixed_cell_infection	G752A/G758A	SARS2	550	51607	NA	20	0.135699	80	9.729308	0.00135791154470903	0.102357340816195
8/4/2021	Mixed_cell_infection	G752A/G758A	SARS2	550	88228	NA	10	0.031162	90	2.156956	0.000311668563601345	0.0218055830735194
8/4/2021	Mixed_cell_infection	G752A/G758A	SARS2	550	82266	NA	0	0	100	2.195684	0	0.0222014790417127
8/4/2021	Mixed_cell_infection	G752A/G758A	SARS1	120	40511	NA	100	0.11159	0	0	0.00111652307997804	0
8/4/2021	Mixed_cell_infection	G752A/G758A	SARS1	120	48618	NA	90	1.405393	10	74.172418	0.0141536216157333	1.3537271953412
8/4/2021	Mixed_cell_infection	G752A/G758A	SARS1	120	50707	NA	80	1.217913	20	53.123667	0.012253903340145	0.757657264768516
8/4/2021	Mixed_cell_infection	G752A/G758A	SARS1	120	67008	NA	60	1.089088	40	33.040621	0.0109506197753626	0.401084034043426
8/4/2021	Mixed_cell_infection	G752A/G758A	SARS1	120	61325	NA	40	0.74325	60	16.513387	0.00746025865780511	0.180483890337738
8/4/2021	Mixed_cell_infection	G752A/G758A	SARS1	120	43997	NA	20	1.355783	80	52.523129	0.0136505766265159	0.744927519850401
8/4/2021	Mixed_cell_infection	G752A/G758A	SARS1	120	88167	NA	10	0.542611	90	11.623058	0.0054408848055837	0.12355908747248
8/4/2021	Mixed_cell_infection	G752A/G758A	SARS1	120	81775	NA	0	0	100	8.675942	0	0.0907559281696886
8/4/2021	Mixed_cell_infection	G752A/G758A	VSVG	30	31603	NA	100	3.359856	0	33.333333	0.0341759617364715	0.405465103108165
8/4/2021	Mixed_cell_infection	G752A/G758A	VSVG	30	43869	NA	90	3.21622	10	2.750541	0.0326907677291087	0.0278907664870142
8/4/2021	Mixed_cell_infection	G752A/G758A	VSVG	30	43545	NA	80	3.100175	20	2.583607	0.0314924730785538	0.0261756835466347
8/4/2021	Mixed_cell_infection	G752A/G758A	VSVG	30	51208	NA	60	3.293982	40	2.642554	0.0334945517527669	0.0267809701919291
8/4/2021	Mixed_cell_infection	G752A/G758A	VSVG	30	71053	NA	40	2.845561	60	2.640328	0.0288683189799877	0.026758106254511
8/4/2021	Mixed_cell_infection	G752A/G758A	VSVG	30	36748	NA	20	2.752248	80	2.13586	0.0279083194379411	0.0215899956878085
8/4/2021	Mixed_cell_infection	G752A/G758A	VSVG	30	73098	NA	10	3.136165	90	2.574358	0.031863956569461	0.0260807451006577
8/4/2021	Mixed_cell_infection	G752A/G758A	VSVG	30	99967	NA	0	0	100	2.387556	0	0.0241652006964788
8/6/21	Receptors	Nrp1	SARS2	550	157664	NA	36.083063	0.509756	57.446849	0.591788	0.00511059688204063	0.00593546004388658
8/6/21	Receptors	Nrp2[HA]	SARS2	550	148736	NA	41.195138	0.941703	53.109536	1.05579	0.00946165057682691	0.0106140300527637
8/6/21	Receptors	[HA]CLEC4M	SARS2	550	189251	NA	33.452928	0.947718	61.431115	1.125074	0.00952237423966413	0.0113145083202754
8/6/21	Receptors	ACE2[HA]	SARS2	550	186532	NA	28.423541	4.034403	50.173697	18.920825	0.0411804233315209	0.209744039591728
8/6/21	Receptors	BSG[HA]	SARS2	550	173029	NA	24.854215	0.902221	70.051841	0.881115	0.00906315660864325	0.0088501977215966
8/6/21	Receptors	Nrp1	SARS1	550	143129	NA	35.878823	0.443986	56.817277	0.622218	0.00444974544926852	0.00624161843689372
8/6/21	Receptors	Nrp2[HA]	SARS1	550	146075	NA	40.896115	0.423509	53.206914	0.627879	0.0042440833945259	0.0062985845024473
8/6/21	Receptors	[HA]CLEC4M	SARS1	550	179040	NA	29.433088	0.63571	65.532842	0.74576	0.00637739240649117	0.00748554693025929
8/6/21	Receptors	ACE2[HA]	SARS1	120	165018	NA	27.93574	3.945856	51.874947	13.61985	0.0402581535084784	0.146412281943962
8/6/21	Receptors	BSG[HA]	SARS1	120	170348	NA	23.797755	0.419349	70.769836	0.417237	0.00420230733810306	0.00418109862353385
8/6/21	Receptors	Nrp1	VSVG	120	122358	NA	35.705879	2.895466	57.05716	3.305927	0.029382117651186	0.0336180780650186
8/6/21	Receptors	Nrp2[HA]	VSVG	120	127407	NA	40.536234	3.121248	53.192525	5.332664	0.0317099687419992	0.0548011660974551
8/6/21	Receptors	[HA]CLEC4M	VSVG	120	142612	NA	31.313634	3.448508	63.113202	2.758674	0.0350937240998747	0.0279744002695068
8/6/21	Receptors	ACE2[HA]	VSVG	120	148306	NA	26.476339	2.416849	54.343722	2.84509	0.0244653406685913	0.0288634710403242
8/6/21	Receptors	BSG[HA]	VSVG	120	131108	NA	23.720139	3.447056	70.637185	3.549254	0.0350786856053678	0.0361377120887637
8/6/2021	Btky72_ACE2muts	WT	G778B	400	80055	NA	33.935419	0.265027	13.753045	0.354223	0.00265378818300112	0.00354851855140864
8/6/2021	Btky72_ACE2muts	I21N	G778B	400	74832	NA	30.241073	0.40654	14.65015	0.428715	0.00407368620402744	0.00429636617775104
8/6/2021	Btky72_ACE2muts	T27A	G778B	400	83885	NA	29.294868	0.43542	14.488884	0.452526	0.00436370713617186	0.00453552998364332
8/6/2021	Btky72_ACE2muts	K31D	G778B	400	74839	NA	15.101752	0.35392	19.985569	0.461322	0.00354547778492111	0.00462389373890564
8/6/2021	Btky72_ACE2muts	E37K	G778B	400	69560	NA	23.03479	0.411908	15.869753	0.471057	0.00412758677812584	0.00472169970010473
8/6/2021	Btky72_ACE2muts	Q38H	G778B	400	73089	NA	26.813884	0.382692	14.374256	0.513992	0.00383426139428095	0.00515317482747949
8/6/2021	Btky72_ACE2muts	Y41A	G778B	400	77471	NA	33.700352	0.264287	12.56212	0.287711	0.00264636854641349	0.00288125683682316
8/6/2021	Btky72_ACE2muts	Q42R	G778B	400	49441	NA	0.792864	1.020408	50.104165	0.569191	0.0102564985177045	0.00570817065185841
8/6/2021	Btky72_ACE2muts	K353D	G778B	400	64498	NA	31.88781	0.340351	15.839251	0.450274	0.00340931511574911	0.00451290786740965
8/6/2021	Btky72_ACE2muts	D355N	G778B	400	56764	NA	33.637517	0.324709	17.312029	0.264577	0.00325237323659726	0.00264927623527332
8/6/2021	Btky72_ACE2muts	R357A	G778B	400	65917	NA	24.0818	0.377977	21.593823	0.428551	0.00378693138190623	0.004294719117909
8/6/2021	Btky72_ACE2muts	R357T	G778B	400	64565	NA	31.755595	0.302395	16.5678	0.336543	0.00302853137503177	0.00337110579745293
8/6/2021	Btky72_ACE2muts	WT	SARS2	195	82372	NA	33.529597	0.434484	13.230224	0.211048	0.00435430624681556	0.00211271020133125
8/6/2021	Btky72_ACE2muts	I21N	SARS2	195	83301	NA	30.023649	0.635746	13.81496	0.269378	0.00637775470975449	0.00269741475429721
8/6/2021	Btky72_ACE2muts	T27A	SARS2	195	76960	NA	32.268711	0.463075	14.04236	0.296104	0.00464150513853104	0.00296543255209874
8/6/2021	Btky72_ACE2muts	K31D	SARS2	195	79712	NA	16.225913	0.363383	19.718487	0.343555	0.00364044839852246	0.00344146505342816
8/6/2021	Btky72_ACE2muts	E37K	SARS2	195	78065	NA	25.084225	0.275763	16.040479	0.279508	0.00276143926625135	0.0027989935302243
8/6/2021	Btky72_ACE2muts	Q38H	SARS2	195	74719	NA	32.38266	0.363696	14.622787	0.192202	0.0036435898188262	0.00192386945060749
8/6/2021	Btky72_ACE2muts	Y41A	SARS2	195	75256	NA	38.905868	0.32788	12.603646	0.17923	0.00328418704330147	0.00179390809138702
8/6/2021	Btky72_ACE2muts	Q42R	SARS2	195	59050	NA	1.151566	0.735294	46.474174	0.364392	0.00738010611243735	0.00365057524886516
8/6/2021	Btky72_ACE2muts	K353D	SARS2	195	82214	NA	33.359282	0.277109	15.454789	0.291201	0.0027749365776794	0.0029162581502284
8/6/2021	Btky72_ACE2muts	D355N	SARS2	195	72072	NA	32.060995	0.194746	16.339216	0.305707	0.0019493587658066	0.00306175238384432
8/6/2021	Btky72_ACE2muts	R357A	SARS2	195	76260	NA	25.224233	0.207943	20.55337	0.24244	0.0020815950164165	0.00242734361631137
8/6/2021	Btky72_ACE2muts	R357T	SARS2	195	85106	NA	27.325923	0.223598	16.623975	0.183772	0.00223848353588053	0.00183941067904656
8/6/2021	Btky72_ACE2muts	WT	SARS1	40	71577	NA	26.613298	0.55646	13.588164	0.205634	0.00558014006288196	0.00205845717000995
8/6/2021	Btky72_ACE2muts	I21N	SARS1	40	73871	NA	27.365272	1.202078	14.442745	0.374918	0.0120936138441169	0.00375622579147636
8/6/2021	Btky72_ACE2muts	T27A	SARS1	40	65077	NA	26.554697	0.47451	14.120196	0.228534	0.00475639372774634	0.00228795537489819
8/6/2021	Btky72_ACE2muts	K31D	SARS1	40	73016	NA	15.908842	0.602617	20.028487	0.478665	0.00604440063995694	0.00479814269812665
8/6/2021	Btky72_ACE2muts	E37K	SARS1	40	81370	NA	21.192086	0.313152	16.052599	0.252641	0.00313643346918795	0.00252960675909522
8/6/2021	Btky72_ACE2muts	Q38H	SARS1	40	68566	NA	26.65461	0.612826	14.33801	0.274641	0.00614711485642366	0.0027501883033764
8/6/2021	Btky72_ACE2muts	Y41A	SARS1	40	77916	NA	31.297808	0.123021	12.586632	0.203936	0.00123096732950199	0.00204144232616162
8/6/2021	Btky72_ACE2muts	Q42R	SARS1	40	55158	NA	0.933681	0.776699	46.288843	0.281999	0.00779731016648967	0.00282397366282221
8/6/2021	Btky72_ACE2muts	K353D	SARS1	40	72136	NA	24.524509	0.344808	15.003604	0.194031	0.00345403832831444	0.00194219483995851
8/6/2021	Btky72_ACE2muts	D355N	SARS1	40	66597	NA	24.76538	0.13339	16.240972	0.286612	0.0013347904365286	0.00287023518688772
8/6/2021	Btky72_ACE2muts	R357A	SARS1	40	62844	NA	20.654319	0.169492	19.923939	0.383356	0.00169635800199852	0.00384092692486289
8/6/2021	Btky72_ACE2muts	R357T	SARS1	40	72642	NA	25.961565	0.174983	15.938438	0.198653	0.00175136274079926	0.00198850576776875
8/6/2021	Btky72_ACE2muts	WT	VSVG	10	67694	NA	27.512039	0.096649	13.781133	0.225105	0.000966957352612108	0.00225358742167516
8/6/2021	Btky72_ACE2muts	I21N	VSVG	10	78706	NA	24.879933	0.071494	14.815897	0.051454	0.000715195691478493	0.00051467242113168
8/6/2021	Btky72_ACE2muts	T27A	VSVG	10	74054	NA	25.047938	0.129387	14.696033	0.101075	0.00129470777251227	0.00101126115224164
8/6/2021	Btky72_ACE2muts	K31D	VSVG	10	78486	NA	12.592055	0.475564	20.151365	0.335104	0.00476698403562729	0.00335666730961746
8/6/2021	Btky72_ACE2muts	E37K	VSVG	10	72380	NA	15.073225	0.192484	16.137054	0.119863	0.0019266948851331	0.00119934893148441
8/6/2021	Btky72_ACE2muts	Q38H	VSVG	10	71528	NA	21.145565	0.138843	14.703333	0.152135	0.00138939476203888	0.00152250842797657
8/6/2021	Btky72_ACE2muts	Q42R	VSVG	10	70414	NA	0.871986	1.140065	48.159457	1.082245	0.0114661356049424	0.0108814386995711
8/6/2021	Btky72_ACE2muts	K353D	VSVG	10	69920	NA	23.33238	0.196151	15.560641	0.193015	0.00196343628009734	0.00193201513989749
8/6/2021	Btky72_ACE2muts	D355N	VSVG	10	70625	NA	21.168142	0.187291	16.545133	0.094138	0.00187466608894098	0.000941823376431168
8/6/2021	Btky72_ACE2muts	R357A	VSVG	10	71833	NA	17.975025	0.495663	20.677126	0.35683	0.00496895483377245	0.00357468156786683
8/6/2021	Btky72_ACE2muts	R357T	VSVG	10	77788	NA	20.067363	0.147341	16.583535	0.271318	0.00147449653592047	0.00271686734398499
8/7/2021	Btky72_ACE2muts	WT	SARS2	130	47123	NA	62.833436	0.40866	27.008043	0.180718	0.00409497296888184	0.00180881491980272
8/7/2021	Btky72_ACE2muts	I21N	SARS2	130	37183	NA	61.536186	0.734234	28.163408	0.200535	0.00736942765094649	0.0020073634064847
8/7/2021	Btky72_ACE2muts	T27A	SARS2	130	44074	NA	63.96515	0.443388	25.681808	0.15019	0.00444373879854013	0.00150302898235894
8/7/2021	Btky72_ACE2muts	K31D	SARS2	130	42995	NA	53.33876	0.348842	37.24154	0.243567	0.00349451872445394	0.0024386410695182
8/7/2021	Btky72_ACE2muts	E37K	SARS2	130	42755	NA	59.389545	0.334751	30.005847	0.272819	0.00335312544694538	0.0027319182928762
8/7/2021	Btky72_ACE2muts	Y41A	SARS2	130	50318	NA	63.52995	0.425439	24.325291	0.179739	0.00426346566723482	0.00179900724357488
8/7/2021	Btky72_ACE2muts	Q42R	SARS2	130	54337	NA	64.565581	0.339196	24.484237	0.278112	0.00339772573811488	0.0027849944995266
8/7/2021	Btky72_ACE2muts	K353D	SARS2	130	41653	NA	62.905433	0.221357	27.959571	0.15456	0.00221602356750342	0.00154679567185913
8/7/2021	Btky72_ACE2muts	D355N	SARS2	130	40299	NA	57.448076	0.306682	33.442517	0.296802	0.00307153232950013	0.00297243330604385
8/7/2021	Btky72_ACE2muts	R357A	SARS2	130	34621	NA	52.144652	0.249266	39.675342	0.283925	0.00249577184920145	0.00284328831595157
8/7/2021	Btky72_ACE2muts	R357T	SARS2	130	45244	NA	61.314207	0.155005	29.18177	0.325684	0.00155125257035799	0.00326215504670146
8/7/2021	Btky72_ACE2muts	WT	SARS1	30	58333	NA	63.360362	0.384199	27.308727	0.100439	0.00384938940194587	0.00100489473763327
8/7/2021	Btky72_ACE2muts	I21N	SARS1	30	53833	NA	61.113072	0.702149	28.699868	0.090615	0.00704625666157789	0.000906560802095595
8/7/2021	Btky72_ACE2muts	T27A	SARS1	30	56271	NA	64.523467	0.275421	25.352313	0.063087	0.00275800981495796	0.0006310690822128
8/7/2021	Btky72_ACE2muts	K31D	SARS1	30	49298	NA	53.959593	0.244352	36.920362	0.093401	0.00244651026717353	0.000934446459132717
8/7/2021	Btky72_ACE2muts	E37K	SARS1	30	39515	NA	59.438188	0.114957	30.370745	0.083326	0.00115023126241936	0.000833607354084661
8/7/2021	Btky72_ACE2muts	Y41A	SARS1	30	60580	NA	64.176296	0.349812	24.090459	0.047965	0.00350425272795644	0.00047976506885796
8/7/2021	Btky72_ACE2muts	Q42R	SARS1	30	54160	NA	62.784343	0.055876	23.628139	0.0547	0.000558916164543835	0.00054714965907813
8/7/2021	Btky72_ACE2muts	K353D	SARS1	30	45278	NA	62.1008	0.128032	27.960599	0.078989	0.00128114030989874	0.000790202127481084
8/7/2021	Btky72_ACE2muts	D355N	SARS1	30	44826	NA	57.04948	0.070387	33.395797	0.10688	0.000704117832790035	0.00106937157402182
8/7/2021	Btky72_ACE2muts	R357A	SARS1	30	37297	NA	50.990696	0.099905	40.021986	0.113888	0.000999549383084738	0.001139529016642
8/7/2021	Btky72_ACE2muts	R357T	SARS1	30	68081	NA	60.436833	0.048607	28.082725	0.099378	0.000486188170316704	0.000994274126740229
8/7/2021	Btky72_ACE2muts	WT	G778B	450	54841	NA	62.354808	0.260264	26.759177	0.238501	0.00260603275551079	0.0023878586666504
8/7/2021	Btky72_ACE2muts	I21N	G778B	450	40546	NA	61.300745	0.285657	28.187737	0.367486	0.00286065778262984	0.00368162888623764
8/7/2021	Btky72_ACE2muts	T27A	G778B	450	42231	NA	63.777794	0.478949	24.794582	0.362907	0.00480099636166739	0.00363567104981957
8/7/2021	Btky72_ACE2muts	K31D	G778B	450	37193	NA	52.585164	0.439718	37.64418	0.314263	0.00440687602987505	0.00314757843177154
8/7/2021	Btky72_ACE2muts	E37K	G778B	450	48889	NA	58.806685	0.358261	29.307206	0.523451	0.00358904291622193	0.00524825804464106
8/7/2021	Btky72_ACE2muts	Y41A	G778B	450	52391	NA	62.26642	0.355588	24.284705	0.267233	0.00356221716855451	0.00267590704793732
8/7/2021	Btky72_ACE2muts	Q42R	G778B	450	50598	NA	63.553895	0.354511	24.42389	0.404596	0.00355140879347278	0.00405416704054589
8/7/2021	Btky72_ACE2muts	K353D	G778B	450	47355	NA	61.560553	0.34646	27.766867	0.479124	0.00347061562508883	0.00480275478515775
8/7/2021	Btky72_ACE2muts	D355N	G778B	450	27437	NA	57.251157	0.413802	33.367351	0.567996	0.00414660529703256	0.00569615231638397
8/7/2021	Btky72_ACE2muts	R357A	G778B	450	25801	NA	50.230611	0.648148	40.1186	0.695585	0.00650257599642063	0.00698015469673537
8/7/2021	Btky72_ACE2muts	R357T	G778B	450	44016	NA	60.796074	0.560538	28.223828	0.77276	0.00562114909793834	0.00775761261786443
8/7/2021	Btky72_ACE2muts	WT	VSVG	30	60391	NA	62.949777	0.134154	26.187677	0.20234	0.00134244067039947	0.00202544983934337
8/7/2021	Btky72_ACE2muts	I21N	VSVG	30	56838	NA	61.471199	0.12021	27.655794	0.254469	0.00120282310175682	0.00254793322677088
8/7/2021	Btky72_ACE2muts	T27A	VSVG	30	61285	NA	64.04014	0.132494	24.891899	0.268764	0.00132581850906879	0.00269125818876476
8/7/2021	Btky72_ACE2muts	K31D	VSVG	30	43101	NA	52.11712	0.213685	38.293775	0.169646	0.00213913632155934	0.00169790061779667
8/7/2021	Btky72_ACE2muts	E37K	VSVG	30	53228	NA	58.05591	0.148858	30.029308	0.237738	0.00148968903593727	0.00238021045476643
8/7/2021	Btky72_ACE2muts	Y41A	VSVG	30	53537	NA	63.505613	0.150004	23.441732	0.12749	0.00150116618635812	0.00127571337639417
8/7/2021	Btky72_ACE2muts	Q42R	VSVG	30	50447	NA	63.861082	0.139682	24.225425	0.15547	0.00139779646245695	0.00155590980012511
8/7/2021	Btky72_ACE2muts	K353D	VSVG	30	49197	NA	61.322845	0.182306	27.562656	0.184366	0.00182472379632298	0.00184536163290783
8/7/2021	Btky72_ACE2muts	D355N	VSVG	30	47514	NA	56.884287	0.162794	33.124974	0.216024	0.00162926653419599	0.0021625766842345
8/7/2021	Btky72_ACE2muts	R357A	VSVG	30	42351	NA	49.720196	0.218455	39.656679	0.232212	0.00218693961013403	0.00232482030174023
8/7/2021	Btky72_ACE2muts	R357T	VSVG	30	56821	NA	61.005614	0.132703	27.535594	0.210917	0.00132791128405699	0.00211139743161686
8/5/2021	Mixed_cell_infection	G752A/G758A	SARS2	550	73176	NA	100	0.338686	0	0	0.00339260839333532	0
8/5/2021	Mixed_cell_infection	G752A/G758A	SARS2	550	78794	NA	90	9.485661	10	91.69995	0.0996619058438669	2.4889086471073
8/5/2021	Mixed_cell_infection	G752A/G758A	SARS2	550	77760	NA	80	12.218474	20	86.628669	0.130319117509094	2.01205724859503
8/5/2021	Mixed_cell_infection	G752A/G758A	SARS2	550	79813	NA	60	13.904871	40	71.831927	0.149717349906213	1.2669810125454
8/5/2021	Mixed_cell_infection	G752A/G758A	SARS2	550	74340	NA	40	13.351849	60	64.195054	0.143314508773134	1.02708414569958
8/5/2021	Mixed_cell_infection	G752A/G758A	SARS2	550	76433	NA	20	12.139011	80	48.889335	0.12941429095931	0.671177002140131
8/5/2021	Mixed_cell_infection	G752A/G758A	SARS2	550	83026	NA	10	12.543029	90	46.914573	0.134023273578126	0.633267739851411
8/5/2021	Mixed_cell_infection	G752A/G758A	SARS2	550	79459	NA	0	20	100	45.635217	0.22314355131421	0.609453613085018
8/5/2021	Mixed_cell_infection	G752A/G758A	SARS1	120	73602	NA	100	0.340294	0	55.555556	0.00340874316928652	0.810930226216329
8/5/2021	Mixed_cell_infection	G752A/G758A	SARS1	120	76222	NA	90	8.202966	10	82.510062	0.0855901982517972	1.74354444184665
8/5/2021	Mixed_cell_infection	G752A/G758A	SARS1	120	75378	NA	80	10.922052	20	69.339725	0.115658379337977	1.18220234324349
8/5/2021	Mixed_cell_infection	G752A/G758A	SARS1	120	77861	NA	60	11.138909	40	54.916451	0.118095810815434	0.796652773207226
8/5/2021	Mixed_cell_infection	G752A/G758A	SARS1	120	80085	NA	40	9.373113	60	40.467445	0.0984192509610633	0.518646880207441
8/5/2021	Mixed_cell_infection	G752A/G758A	SARS1	120	77598	NA	20	8.722182	80	31.473156	0.0912623851897509	0.377944634274404
8/5/2021	Mixed_cell_infection	G752A/G758A	SARS1	120	80893	NA	10	8.896882	90	28.840394	0.093178156182742	0.340244860024223
8/5/2021	Mixed_cell_infection	G752A/G758A	SARS1	120	85895	NA	0	0	100	26.129835	0	0.302861160796224
8/5/2021	Mixed_cell_infection	G752A/G758A	VSVG	30	68963	NA	100	0.750297	0	18.032787	0.00753125886859388	0.198850860145165
8/5/2021	Mixed_cell_infection	G752A/G758A	VSVG	30	74178	NA	90	0.887376	10	0.770443	0.00891336628681272	0.0077342624475994
8/5/2021	Mixed_cell_infection	G752A/G758A	VSVG	30	76789	NA	80	0.843378	20	0.729626	0.00846954555707417	0.00732300789078774
8/5/2021	Mixed_cell_infection	G752A/G758A	VSVG	30	79389	NA	60	0.764199	40	0.733434	0.0076713396275669	0.00736136851023176
8/5/2021	Mixed_cell_infection	G752A/G758A	VSVG	30	73509	NA	40	0.608423	60	0.790125	0.00610281434665019	0.00793263028070768
8/5/2021	Mixed_cell_infection	G752A/G758A	VSVG	30	77537	NA	20	0.84993	80	0.702097	0.00853562502152702	0.00704573298472229
8/5/2021	Mixed_cell_infection	G752A/G758A	VSVG	30	83710	NA	10	0.565638	90	0.670073	0.00567243789903385	0.00672328068508761
8/5/2021	Mixed_cell_infection	G752A/G758A	VSVG	30	84710	NA	0	0	100	0.650057	0	0.0065217907196702
8/5/2021	Receptors	Nrp1	G778B	100	79295	NA	31.003216	0.142369	59.414843	0.216501	0.00142470440952547	0.00216735702231314
8/5/2021	Receptors	Nrp1[HA]	G778B	100	33066	NA	81.373616	0.174676	8.800581	0.274914	0.00174828736413362	0.00275292582547124
8/5/2021	Receptors	Nrp2[HA]	G778B	100	70293	NA	32.479763	0.16206	61.528175	0.198844	0.00162191459265786	0.00199041957142475
8/5/2021	Receptors	[HA]CLEC4M	G778B	100	118294	NA	19.126076	0.287293	77.32852	0.247062	0.00287706478458911	0.00247367701778306
8/5/2021	Receptors	ACE2[HA]	G778B	100	85656	NA	25.133091	0.497027	46.278136	0.940969	0.0049826628729397	0.00945424082617647
8/5/2021	Receptors	BSG[HA]	G778B	100	89748	NA	26.918706	0.177987	67.876721	0.172363	0.00178145585062647	0.00172511715930904
8/5/2021	Receptors	Nrp1	SARS2	450	64028	NA	33.31355	0.492264	56.544012	0.621478	0.00493479610210259	0.00623417213219687
8/5/2021	Receptors	Nrp1[HA]	SARS2	450	35680	NA	83.024103	0.810181	7.037556	1.354042	0.00813480801257776	0.0136329274962432
8/5/2021	Receptors	Nrp2[HA]	SARS2	450	74919	NA	36.408655	0.48759	57.419346	0.736901	0.00488782598279766	0.00739629528049911
8/5/2021	Receptors	[HA]CLEC4M	SARS2	450	102844	NA	19.913656	0.678711	76.57034	0.920658	0.0068102471802279	0.00924922248708726
8/5/2021	Receptors	ACE2[HA]	SARS2	450	72268	NA	26.282725	3.137833	46.256988	17.565587	0.0318811767668823	0.193167202762115
8/5/2021	Receptors	BSG[HA]	SARS2	450	77811	NA	28.851962	0.837416	65.624398	0.928265	0.00840942026591312	0.00932600228681285
8/5/2021	Receptors	Nrp1	SARS1	80	79707	NA	32.386114	0.712792	57.908339	0.740949	0.00715344498746487	0.00743707662404754
8/5/2021	Receptors	Nrp1[HA]	SARS1	80	40275	NA	83.173184	0.731387	6.986965	1.172708	0.00734074747963771	0.0117963845622681
8/5/2021	Receptors	Nrp2[HA]	SARS1	80	78092	NA	35.449214	0.635769	58.346566	0.943728	0.00637798618135247	0.00948209329348613
8/5/2021	Receptors	[HA]CLEC4M	SARS1	80	112651	NA	19.966978	0.675766	76.330436	0.861758	0.00678059637354736	0.00865492605238184
8/5/2021	Receptors	ACE2[HA]	SARS1	80	88833	NA	27.413236	3.695795	46.482726	12.196067	0.0376582025090822	0.130063891361675
8/5/2021	Receptors	BSG[HA]	SARS1	80	90982	NA	27.907718	0.64196	66.768152	0.660115	0.00644029424547481	0.00662303394998386
8/5/2021	Receptors	Nrp1	VSVG	10	73377	NA	32.25125	0.802873	57.943225	0.89376	0.00806113381021063	0.00897777993416579
8/5/2021	Receptors	Nrp1[HA]	VSVG	10	35196	NA	82.827594	0.778677	7.486646	0.872865	0.00781724519884477	0.00876696780349019
8/5/2021	Receptors	Nrp2[HA]	VSVG	10	80214	NA	35.589797	0.840689	58.413743	1.412839	0.0084424272115184	0.0142291458396924
8/5/2021	Receptors	[HA]CLEC4M	VSVG	10	113756	NA	18.915046	0.79472	77.717219	0.649263	0.00797894730725567	0.00651379879936063
8/5/2021	Receptors	ACE2[HA]	VSVG	10	89630	NA	25.2594	0.715548	48.51389	0.687625	0.00718120322849666	0.00690000034518979
8/5/2021	Receptors	BSG[HA]	VSVG	10	90052	NA	27.819482	0.750439	67.114556	0.713128	0.00753268960437739	0.00715682911494013
8/8/2021	Mixed_cell_infection	G752A/G758A	SARS2	400	10640	NA	100	1.416001	0	0	0.0142612194959033	0
8/8/2021	Mixed_cell_infection	G752A/G758A	SARS2	400	11996	NA	90	1.691193	10	65.556217	0.0170565697657902	1.06584166925531
8/8/2021	Mixed_cell_infection	G752A/G758A	SARS2	400	11689	NA	80	1.355549	20	44.591611	0.013648204467969	0.590439177705832
8/8/2021	Mixed_cell_infection	G752A/G758A	SARS2	400	14662	NA	60	1.106603	40	23.028435	0.0111277139967606	0.261734118051454
8/8/2021	Mixed_cell_infection	G752A/G758A	SARS2	400	15471	NA	40	0.999667	60	16.10927	0.0100469722227949	0.175655067296251
8/8/2021	Mixed_cell_infection	G752A/G758A	SARS2	400	16885	NA	20	0.639205	80	12.394858	0.00641256662720274	0.132330491138306
8/8/2021	Mixed_cell_infection	G752A/G758A	SARS2	400	12569	NA	10	1.495726	90	11.598905	0.0150702478884602	0.123285829543382
8/8/2021	Mixed_cell_infection	G752A/G758A	SARS2	400	17426	NA	0	0	100	9.618027	0	0.101125352192334
8/8/2021	Mixed_cell_infection	G752A/G758A	SARS1	63	8307	NA	100	0.443343	0	50	0.00444328679451016	0.693147180559945
8/8/2021	Mixed_cell_infection	G752A/G758A	SARS1	63	9595	NA	90	0.571973	10	38.986953	0.00573615029868872	0.494082459439067
8/8/2021	Mixed_cell_infection	G752A/G758A	SARS1	63	11028	NA	80	0.632131	20	16.955983	0.00634137407892512	0.185799393463054
8/8/2021	Mixed_cell_infection	G752A/G758A	SARS1	63	10474	NA	60	0.422052	40	8.216511	0.00422945153387197	0.0857377629259057
8/8/2021	Mixed_cell_infection	G752A/G758A	SARS1	63	12689	NA	40	0.277447	60	5.225682	0.00277832597573454	0.0536717206020879
8/8/2021	Mixed_cell_infection	G752A/G758A	SARS1	63	15743	NA	20	0.32077	80	3.807483	0.00321285569788531	0.0388186172046935
8/8/2021	Mixed_cell_infection	G752A/G758A	SARS1	63	21645	NA	10	0.37037	90	3.158979	0.00371057567906352	0.0320995108098305
8/8/2021	Mixed_cell_infection	G752A/G758A	SARS1	63	21416	NA	0	0	100	3.253144	0	0.0330723507302416
8/8/2021	Mixed_cell_infection	G752A/G758A	VSVG	10	11737	NA	100	0.1729	0	0	0.00173049644565176	0
8/8/2021	Mixed_cell_infection	G752A/G758A	VSVG	10	10558	NA	90	0.101924	10	0	0.00101975977830468	0
8/8/2021	Mixed_cell_infection	G752A/G758A	VSVG	10	10199	NA	80	0.179768	20	0.070597	0.00179929776579876	0.000706219314166182
8/8/2021	Mixed_cell_infection	G752A/G758A	VSVG	10	12662	NA	60	0.112765	40	0.108075	0.00112828627563708	0.00108133443140198
8/8/2021	Mixed_cell_infection	G752A/G758A	VSVG	10	14119	NA	40	0.228137	60	0.127891	0.00228397628923296	0.00127972850332989
8/8/2021	Mixed_cell_infection	G752A/G758A	VSVG	10	16746	NA	20	0.079051	80	0.130799	0.000790822617792535	0.00130884616557219
8/8/2021	Mixed_cell_infection	G752A/G758A	VSVG	10	20002	NA	10	0	90	0.086064	0	0.000861010563234385
8/8/2021	Mixed_cell_infection	G752A/G758A	VSVG	10	20218	NA	0	0	100	0.106339	0	0.00106395580029253
8/7/2021	Receptors	Nrp1	SARS2	300	67715	NA	35.237392	0.13411	53.39585	0.235086	0.001342000079426	0.00235362760972923
8/7/2021	Receptors	Nrp2[HA]	SARS2	300	67230	NA	39.440726	0.203651	53.837573	0.232076	0.00203858650618614	0.00232345713723567
8/7/2021	Receptors	[HA]CLEC4M	SARS2	300	99825	NA	27.636364	0.15949	68.544954	0.320058	0.00159617320694354	0.00320571281107591
8/7/2021	Receptors	ACE2[HA]	SARS2	300	90013	NA	30.078989	0.513389	42.290558	3.115559	0.00514711369200234	0.0316512475791865
8/7/2021	Receptors	BSG[HA]	SARS2	300	76439	NA	31.892097	0.205103	61.986682	0.175172	0.00205313624250089	0.00175325605556749
8/7/2021	Receptors	Nrp1	SARS1	60	79565	NA	34.409602	0.091314	55.876328	0.096721	0.000913557166303272	0.000967678049417769
8/7/2021	Receptors	Nrp2[HA]	SARS1	60	80655	NA	38.416713	0.080684	54.855868	0.083627	0.000807165670580593	0.000836619868826557
8/7/2021	Receptors	[HA]CLEC4M	SARS1	60	105277	NA	28.269233	0.094083	67.980661	0.141125	0.000941272858335848	0.00141224675116832
8/7/2021	Receptors	ACE2[HA]	SARS1	60	95453	NA	30.030486	0.247689	45.064063	1.283273	0.00247996256669109	0.0129157807566451
8/7/2021	Receptors	BSG[HA]	SARS1	60	88087	NA	31.815137	0.074933	61.971687	0.097089	0.000749610888051771	0.000971361618980809
8/7/2021	Receptors	Nrp1	VSVG	10	90572	NA	33.759882	0.130817	56.500905	0.162192	0.001309026401335	0.00162323673619637
8/7/2021	Receptors	Nrp2[HA]	VSVG	10	84416	NA	38.787671	0.13438	54.633008	0.151781	0.00134470370891342	0.00151896304047661
8/7/2021	Receptors	[HA]CLEC4M	VSVG	10	114266	NA	29.314932	0.149267	66.900915	0.096802	0.00149378514169494	0.000968488833945002
8/7/2021	Receptors	ACE2[HA]	VSVG	10	96600	NA	30.014493	0.100021	45.016563	0.144874	0.00100071054381578	0.0014497904384578
8/7/2021	Receptors	BSG[HA]	VSVG	10	96159	NA	31.407357	0.102646	62.287461	0.12188	0.00102698717084315	0.0012195433407705
8/8/2021	Btky72_ACE2muts	WT	G778B	550	26100	NA	48.183908	1.574427	43.666667	1.965429	0.0158695274835928	0.0198500042184483
8/8/2021	Btky72_ACE2muts	I21N	G778B	550	16374	NA	43.416392	1.617668	49.04727	1.967376	0.0163089508969541	0.0198698647565671
8/8/2021	Btky72_ACE2muts	T27A	G778B	550	17591	NA	47.467455	1.592814	44.841112	1.660751	0.0160563561410469	0.0167469608038468
8/8/2021	Btky72_ACE2muts	K31D	G778B	550	14662	NA	34.006275	3.590052	59.589415	2.529472	0.0365607946750844	0.0256201306022445
8/8/2021	Btky72_ACE2muts	E37K	G778B	550	15274	NA	42.693466	2.070235	49.535158	2.246894	0.0209196479315034	0.0227252126913674
8/8/2021	Btky72_ACE2muts	Q38H	G778B	550	16384	NA	45.965576	1.593414	45.593262	2.048193	0.0160624532753471	0.0206945935798564
8/8/2021	Btky72_ACE2muts	Y41A	G778B	550	21495	NA	48.02047	1.63728	44.424285	2.09446	0.0165083155047609	0.0211670496972225
8/8/2021	Btky72_ACE2muts	K353D	G778B	550	21220	NA	45.33459	1.881497	47.643732	1.978239	0.0189942235425628	0.0199806809467902
8/8/2021	Btky72_ACE2muts	D355N	G778B	550	12355	NA	39.643869	2.143732	53.371105	1.941159	0.0216704369671281	0.0196024691291622
8/8/2021	Btky72_ACE2muts	R357A	G778B	550	11819	NA	31.060157	2.260964	61.705728	2.810915	0.0228691570962969	0.0285117750658512
8/8/2021	Btky72_ACE2muts	R357T	G778B	550	15472	NA	42.172958	2.022989	49.172699	2.457939	0.0204373164687473	0.0248865061365103
8/8/2021	Btky72_ACE2muts	WT	SARS2	310	32132	NA	49.327773	1.022082	44.077555	0.64958	0.0102734112380155	0.00651698952059036
8/8/2021	Btky72_ACE2muts	I21N	SARS2	310	38128	NA	45.063995	1.746013	48.840747	0.585329	0.0176143559094011	0.00587048764327739
8/8/2021	Btky72_ACE2muts	T27A	SARS2	310	30418	NA	48.237885	1.063177	44.808995	0.56493	0.010688691073999	0.00566531764940184
8/8/2021	Btky72_ACE2muts	K31D	SARS2	310	23461	NA	34.563744	1.12221	59.801372	0.784034	0.0112855428521075	0.00787123706729139
8/8/2021	Btky72_ACE2muts	E37K	SARS2	310	22991	NA	42.268714	1.286273	50.767692	0.659698	0.0129461712049215	0.00661883624908267
8/8/2021	Btky72_ACE2muts	Q38H	SARS2	310	25495	NA	47.323005	1.284708	44.063542	0.774435	0.0129303174058401	0.00777449320567009
8/8/2021	Btky72_ACE2muts	Y41A	SARS2	310	27846	NA	49.098614	1.440901	44.250521	0.779094	0.0145138278842772	0.00782144793333429
8/8/2021	Btky72_ACE2muts	K353D	SARS2	310	23174	NA	45.361181	1.217656	48.204885	0.805658	0.012251301657254	0.00808920961421788
8/8/2021	Btky72_ACE2muts	D355N	SARS2	310	21690	NA	40.433379	1.391106	53.29645	1.064014	0.0140087256077765	0.0106971510539653
8/8/2021	Btky72_ACE2muts	R357A	SARS2	310	19817	NA	32.184488	1.191596	63.384972	1.034949	0.0119875241229829	0.0104034183818218
8/8/2021	Btky72_ACE2muts	R357T	SARS2	310	24295	NA	43.14468	1.097119	50.121424	1.182557	0.0110318173489252	0.0118960482341403
8/8/2021	Btky72_ACE2muts	WT	SARS1	45	34767	NA	47.890241	0.492492	44.927661	0.083227	0.00493708738386995	0.000832616528960198
8/8/2021	Btky72_ACE2muts	I21N	SARS1	45	25568	NA	44.485294	1.06383	49.076971	0.119541	0.0106952912672856	0.00119612507246071
8/8/2021	Btky72_ACE2muts	T27A	SARS1	45	29788	NA	47.529206	0.275463	44.746207	0.112537	0.00275843097500963	0.00112600370429761
8/8/2021	Btky72_ACE2muts	K31D	SARS1	45	20444	NA	34.166504	0.257695	60.682841	0.080606	0.00258027605092465	0.000806385041041979
8/8/2021	Btky72_ACE2muts	E37K	SARS1	45	25875	NA	41.441546	0.177189	50.237681	0.100008	0.00177346165389232	0.00100058041366678
8/8/2021	Btky72_ACE2muts	Q38H	SARS1	45	35046	NA	47.343491	0.66297	44.122011	0.097006	0.00665177407814809	0.000970530812704136
8/8/2021	Btky72_ACE2muts	Y41A	SARS1	45	38173	NA	47.444529	0.088344	44.782962	0.058497	0.000883830463100844	0.000585141161703364
8/8/2021	Btky72_ACE2muts	K353D	SARS1	45	30312	NA	44.216812	0.216369	48.403273	0.061341	0.00216603415917433	0.0006135982128858
8/8/2021	Btky72_ACE2muts	D355N	SARS1	45	20600	NA	39.582524	0.073584	54.063107	0.152644	0.000736110863135614	0.0015276061964405
8/8/2021	Btky72_ACE2muts	R357A	SARS1	45	18585	NA	30.912026	0.069626	63.346785	0.110422	0.000696502501563096	0.00110483010006867
8/8/2021	Btky72_ACE2muts	R357T	SARS1	45	21529	NA	42.273213	0.032963	51.823122	0.134445	0.000329684339910124	0.00134535458377064
8/8/2021	Btky72_ACE2muts	WT	VSVG	10	33218	NA	47.922813	0.904579	44.442772	0.806069	0.00908695157234648	0.00809335300428611
8/8/2021	Btky72_ACE2muts	I21N	VSVG	10	30571	NA	44.179124	0.296165	48.176376	0.278381	0.00296604436388458	0.00278769200524193
8/8/2021	Btky72_ACE2muts	T27A	VSVG	10	41476	NA	46.986209	0.323276	44.941653	0.370172	0.00323799665755911	0.00370858832045095
8/8/2021	Btky72_ACE2muts	K31D	VSVG	10	26986	NA	34.288149	0.356641	60.201586	0.42472	0.00357278480142764	0.00425624497354612
8/8/2021	Btky72_ACE2muts	E37K	VSVG	10	22543	NA	41.467418	0.320924	50.188529	0.353544	0.0032144006548333	0.00354170443738337
8/8/2021	Btky72_ACE2muts	Q38H	VSVG	10	27553	NA	46.40511	0.375411	45.145719	0.20902	0.0037611743567365	0.00209238751678331
8/8/2021	Btky72_ACE2muts	Y41A	VSVG	10	34178	NA	47.360875	0.290356	44.900228	0.371432	0.00290778350779025	0.00372123521539052
8/8/2021	Btky72_ACE2muts	K353D	VSVG	10	26521	NA	44.421402	0.356506	48.783983	0.340083	0.00357142997045942	0.00340662596680722
8/8/2021	Btky72_ACE2muts	D355N	VSVG	10	22806	NA	39.103745	0.470958	54.332193	0.338956	0.0047207050150636	0.00339531757260364
8/8/2021	Btky72_ACE2muts	R357A	VSVG	10	19427	NA	29.98919	0.274631	64.384619	0.287816	0.00275008802798413	0.00288230986705977
8/8/2021	Btky72_ACE2muts	R357T	VSVG	10	28534	NA	42.303918	0.30652	50.311909	0.320424	0.00306990734728838	0.00320938456955194
8/9/2021	Mixed_cell_infection	G752A/G758A	SARS2	600	61714	NA	100	0.447985	0	0	0.00448991459785205	0
8/9/2021	Mixed_cell_infection	G752A/G758A	SARS2	600	67521	NA	90	3.190989	10	89.572921	0.0324301071950823	2.26076401372521
8/9/2021	Mixed_cell_infection	G752A/G758A	SARS2	600	73478	NA	80	4.632073	20	83.877611	0.047427859028602	1.82496125889774
8/9/2021	Mixed_cell_infection	G752A/G758A	SARS2	600	62973	NA	60	5.924787	40	68.185797	0.0610755853602102	1.14525736069366
8/9/2021	Mixed_cell_infection	G752A/G758A	SARS2	600	69419	NA	40	7.199316	60	57.602285	0.0747161755334447	0.858075716711813
8/9/2021	Mixed_cell_infection	G752A/G758A	SARS2	600	68050	NA	20	7.057798	80	48.558594	0.0731923699069559	0.664726773617332
8/9/2021	Mixed_cell_infection	G752A/G758A	SARS2	600	45373	NA	10	6.316489	90	43.832408	0.0652479887502107	0.576830250222044
8/9/2021	Mixed_cell_infection	G752A/G758A	SARS2	600	45804	NA	0	0	100	48.192529	0	0.657635819323255
8/9/2021	Mixed_cell_infection	G752A/G758A	SARS1	160	48951	NA	100	0.266798	0	66.666667	0.00267154540166572	1.09861229866811
8/9/2021	Mixed_cell_infection	G752A/G758A	SARS1	160	59614	NA	90	1.034648	10	26.979324	0.0104003769087037	0.314427552065847
8/9/2021	Mixed_cell_infection	G752A/G758A	SARS1	160	67410	NA	80	1.082549	20	13.498649	0.0108845119644984	0.145010153675115
8/9/2021	Mixed_cell_infection	G752A/G758A	SARS1	160	65126	NA	60	1.424606	40	8.248172	0.0143485092757562	0.086082775546164
8/9/2021	Mixed_cell_infection	G752A/G758A	SARS1	160	64886	NA	40	1.72923	60	6.836521	0.0174435580893504	0.0708143973154343
8/9/2021	Mixed_cell_infection	G752A/G758A	SARS1	160	58862	NA	20	1.847491	80	5.014298	0.0186477026784397	0.051443810977762
8/9/2021	Mixed_cell_infection	G752A/G758A	SARS1	160	57753	NA	10	1.434665	90	4.816122	0.0144505582035426	0.0493596072713844
8/9/2021	Mixed_cell_infection	G752A/G758A	SARS1	160	62741	NA	0	0	100	4.374817	0	0.0447339801177324
8/9/2021	Mixed_cell_infection	G752A/G758A	VSVG	10	63960	NA	100	0.392028	0	0	0.00392798443993899	0
8/9/2021	Mixed_cell_infection	G752A/G758A	VSVG	10	66221	NA	90	0.349688	10	0.304157	0.00350300837583488	0.00304620497481877
8/9/2021	Mixed_cell_infection	G752A/G758A	VSVG	10	72470	NA	80	0.349053	20	0.328111	0.00349663611302838	0.00328650464493047
8/9/2021	Mixed_cell_infection	G752A/G758A	VSVG	10	66464	NA	60	0.353268	40	0.34056	0.00353893464878429	0.00341141225557695
8/9/2021	Mixed_cell_infection	G752A/G758A	VSVG	10	60800	NA	40	0.336731	60	0.360047	0.00337299214760551	0.00360696729233612
8/9/2021	Mixed_cell_infection	G752A/G758A	VSVG	10	76803	NA	20	0.327162	80	0.391328	0.00327698345002069	0.00392095691466855
8/9/2021	Mixed_cell_infection	G752A/G758A	VSVG	10	87338	NA	10	0.323339	90	0.32382	0.00323862870100303	0.00324345431570292
8/9/2021	Mixed_cell_infection	G752A/G758A	VSVG	10	82803	NA	0	0	100	0.306902	0	0.00307373909969449
8/10/2021	Mixed_cell_infection	G752A/G758A	BtKY72	800	27524	NA	100	2.251535	0	0	0.0227726905707229	0
8/10/2021	Mixed_cell_infection	G752A/G758A	BtKY72	800	22427	NA	90	4.629771	10	12.064677	0.0474037212257797	0.128568607638829
8/10/2021	Mixed_cell_infection	G752A/G758A	BtKY72	800	20233	NA	80	5.981786	20	14.949495	0.0616816565308392	0.161924929480133
8/10/2021	Mixed_cell_infection	G752A/G758A	BtKY72	800	21899	NA	60	9.689677	40	17.915309	0.101918413162186	0.197418654639266
8/10/2021	Mixed_cell_infection	G752A/G758A	BtKY72	800	14997	NA	40	13.450292	60	23.621179	0.14445127814395	0.269464740287862
8/10/2021	Mixed_cell_infection	G752A/G758A	BtKY72	800	11199	NA	20	13.086093	80	25.047649	0.140252131998464	0.288317594353051
8/10/2021	Mixed_cell_infection	G752A/G758A	BtKY72	800	7569	NA	10	9.648467	90	23.581195	0.1014622017446	0.268941381359332
8/10/2021	Mixed_cell_infection	G752A/G758A	BtKY72	800	3030	NA	0	17.647059	100	29.366766	0.194156016583815	0.347669415706674
8/10/2021	Mixed_cell_infection	G752A/G758A	SARS1	50	19410	NA	100	0.123014	0	14.285714	0.00123089724328366	0.154150676493925
8/10/2021	Mixed_cell_infection	G752A/G758A	SARS1	50	25399	NA	90	0.494503	10	2.390086	0.00495729711840534	0.0241911198588745
8/10/2021	Mixed_cell_infection	G752A/G758A	SARS1	50	29987	NA	80	0.74092	20	2.205128	0.0074367844592981	0.022298043859838
8/10/2021	Mixed_cell_infection	G752A/G758A	SARS1	50	36983	NA	60	0.624562	40	1.836262	0.00626520547613874	0.0185333056258897
8/10/2021	Mixed_cell_infection	G752A/G758A	SARS1	50	40242	NA	40	0.934412	60	1.865332	0.00938805016258811	0.0188294873504882
8/10/2021	Mixed_cell_infection	G752A/G758A	SARS1	50	36719	NA	20	0.904033	80	1.67908	0.0090814417466622	0.0169333635731139
8/10/2021	Mixed_cell_infection	G752A/G758A	SARS1	50	44278	NA	10	1.233184	90	1.811576	0.0124085080967243	0.0182818594500124
8/10/2021	Mixed_cell_infection	G752A/G758A	SARS1	50	51534	NA	0	0	100	1.544727	0	0.0155678221544183
8/10/2021	Mixed_cell_infection	G752A/G758A	VSVG	50	29472	NA	100	4.294392	0	2.941176	0.0438932894550699	0.0298529583011963
8/10/2021	Mixed_cell_infection	G752A/G758A	VSVG	50	21555	NA	90	4.194874	10	4.247461	0.0428539951358521	0.0434030413076253
8/10/2021	Mixed_cell_infection	G752A/G758A	VSVG	50	28089	NA	80	3.696561	20	3.753452	0.03766615650285	0.0382570783984249
8/10/2021	Mixed_cell_infection	G752A/G758A	VSVG	50	32465	NA	60	3.681917	40	3.881512	0.0375141070342739	0.0395885055806249
8/10/2021	Mixed_cell_infection	G752A/G758A	VSVG	50	33077	NA	40	3.355068	60	3.763655	0.0341264183356042	0.0383630930145867
8/10/2021	Mixed_cell_infection	G752A/G758A	VSVG	50	35330	NA	20	2.59542	80	2.659102	0.0262969538578602	0.026950956229816
8/10/2021	Mixed_cell_infection	G752A/G758A	VSVG	50	47682	NA	10	1.879838	90	2.143026	0.0189773155596224	0.0216632223301134
8/10/2021	Mixed_cell_infection	G752A/G758A	VSVG	50	44326	NA	0	0	100	1.867548	0	0.01885206882007
8/9/2021	Btky72_ACE2muts	WT	G778B	520	32237	NA	77.997332	1.535157	16.96808	1.462523	0.0154706253803971	0.014733233015767
8/9/2021	Btky72_ACE2muts	I21N	G778B	520	21052	NA	77.275318	2.32358	17.542276	2.680747	0.0235100071439306	0.0271733438112292
8/9/2021	Btky72_ACE2muts	T27A	G778B	520	28190	NA	80.865555	1.802948	14.239092	1.893373	0.0181939914448902	0.0191152681815904
8/9/2021	Btky72_ACE2muts	K31D	G778B	520	20278	NA	69.903344	3.146384	24.331788	2.736117	0.0319694607453288	0.0277424578941113
8/9/2021	Btky72_ACE2muts	E37K	G778B	520	20663	NA	74.940715	2.35712	19.353434	2.575644	0.0238534447901813	0.0260939449981503
8/9/2021	Btky72_ACE2muts	Q38H	G778B	520	24701	NA	80.397555	2.019236	13.845593	1.959064	0.0203990122983672	0.01978508025013
8/9/2021	Btky72_ACE2muts	Y41A	G778B	520	24131	NA	81.724752	2.043507	13.74166	2.352232	0.0206467548716353	0.023803386069489
8/9/2021	Btky72_ACE2muts	K353D	G778B	520	31353	NA	78.120116	2.033234	16.98721	2.215546	0.0205418872815201	0.0224045786375461
8/9/2021	Btky72_ACE2muts	D355N	G778B	520	18342	NA	73.410751	2.213145	21.562534	2.553729	0.022380024933709	0.0258690265439968
8/9/2021	Btky72_ACE2muts	R357A	G778B	520	17338	NA	65.088245	2.915374	29.490137	2.738119	0.0295871548434757	0.0277630412858318
8/9/2021	Btky72_ACE2muts	R357T	G778B	520	21392	NA	76.070494	2.734591	18.436799	2.941176	0.0277267687402122	0.0298529583011963
8/9/2021	Btky72_ACE2muts	WT	SARS2	400	37551	NA	76.85814	1.871037	18.132673	0.91056	0.0188876234399158	0.00914730936124757
8/9/2021	Btky72_ACE2muts	I21N	SARS2	400	43123	NA	74.762888	5.074442	19.701783	1.765537	0.0520772015625092	0.0178130851483386
8/9/2021	Btky72_ACE2muts	T27A	SARS2	400	42470	NA	79.684483	2.142308	15.300212	1.015697	0.0216558851180927	0.010208903980318
8/9/2021	Btky72_ACE2muts	K31D	SARS2	400	31062	NA	68.752817	1.87301	26.443886	1.424397	0.0189077298363834	0.0143463890734425
8/9/2021	Btky72_ACE2muts	E37K	SARS2	400	32839	NA	72.815859	1.676982	20.704041	0.808942	0.0169120255138642	0.00812231688925226
8/9/2021	Btky72_ACE2muts	Q38H	SARS2	400	38498	NA	80.045717	2.138499	14.818952	0.981595	0.0216169620064439	0.0098644440415459
8/9/2021	Btky72_ACE2muts	Y41A	SARS2	400	42585	NA	80.192556	1.686676	15.146178	1.069767	0.0170106237679737	0.0107553014550867
8/9/2021	Btky72_ACE2muts	K353D	SARS2	400	37525	NA	77.886742	1.286482	17.881412	1.132638	0.0129482884405644	0.0113910119359682
8/9/2021	Btky72_ACE2muts	D355N	SARS2	400	34222	NA	73.303723	1.056366	22.167027	0.935935	0.0106198515321265	0.00940342393402487
8/9/2021	Btky72_ACE2muts	R357A	SARS2	400	22860	NA	64.741907	1.574324	29.746282	1.470588	0.0158684810081396	0.0148150833970809
8/9/2021	Btky72_ACE2muts	R357T	SARS2	400	40371	NA	75.512125	1.108742	19.62052	1.275092	0.011149343581726	0.0128329106973014
8/9/2021	Btky72_ACE2muts	WT	SARS1	100	64644	NA	76.392241	0.700646	17.927418	0.310639	0.00703112049689702	0.00311122484462094
8/9/2021	Btky72_ACE2muts	I21N	SARS1	100	55402	NA	76.071261	1.554158	18.409083	0.44122	0.0156636164317358	0.00442196248101579
8/9/2021	Btky72_ACE2muts	T27A	SARS1	100	60787	NA	79.900308	0.522967	15.034465	0.350148	0.00524339258813472	0.00350762452858417
8/9/2021	Btky72_ACE2muts	K31D	SARS1	100	42457	NA	68.276138	0.617497	26.429093	0.499064	0.00619411397692694	0.00500313483261433
8/9/2021	Btky72_ACE2muts	E37K	SARS1	100	53008	NA	73.558708	0.356483	19.766828	0.362665	0.00357119914758854	0.00363324223843183
8/9/2021	Btky72_ACE2muts	Q38H	SARS1	100	67845	NA	79.245339	0.755152	14.712949	0.310559	0.00758017708802622	0.00311042235208714
8/9/2021	Btky72_ACE2muts	Y41A	SARS1	100	61952	NA	80.510718	0.214523	14.445054	0.346407	0.0021475343019714	0.00347008378260831
8/9/2021	Btky72_ACE2muts	K353D	SARS1	100	56601	NA	76.80253	0.407168	17.89191	0.306112	0.0040799918588363	0.00306581481119555
8/9/2021	Btky72_ACE2muts	D355N	SARS1	100	46530	NA	72.899205	0.333137	21.328175	0.41314	0.00333693136778928	0.00413995781160812
8/9/2021	Btky72_ACE2muts	R357A	SARS1	100	32764	NA	63.026492	0.372881	31.085948	0.382916	0.00373577934230443	0.00383651000204144
8/9/2021	Btky72_ACE2muts	R357T	SARS1	100	53141	NA	74.569541	0.24983	19.420033	0.319767	0.0025014259589191	0.0032027934717445
8/9/2021	Btky72_ACE2muts	WT	VSVG	10	60654	NA	77.308999	0.744279	17.050813	0.937923	0.00747062576466579	0.00942349195715393
8/9/2021	Btky72_ACE2muts	I21N	VSVG	10	57437	NA	76.363668	0.604181	18.122465	0.778173	0.006060135584455	0.00781216565843229
8/9/2021	Btky72_ACE2muts	T27A	VSVG	10	69030	NA	79.579893	0.64623	14.621179	0.723274	0.00648327105697548	0.00725902307305757
8/9/2021	Btky72_ACE2muts	K31D	VSVG	10	38232	NA	68.84547	0.645872	25.384495	0.618238	0.00647966777795533	0.00620157004555183
8/9/2021	Btky72_ACE2muts	E37K	VSVG	10	39914	NA	73.417848	0.515288	19.589618	0.703415	0.00516620186985059	0.00705900626348533
8/9/2021	Btky72_ACE2muts	Q38H	VSVG	10	63366	NA	79.208093	0.619633	14.798157	0.746507	0.00621560692478062	0.00749307308542428
8/9/2021	Btky72_ACE2muts	Y41A	VSVG	10	52993	NA	80.136999	0.607531	14.477384	0.664755	0.00609383978336945	0.00666974336953559
8/9/2021	Btky72_ACE2muts	K353D	VSVG	10	50095	NA	75.977642	0.480807	17.97385	0.688583	0.00481966595292918	0.00690964672229654
8/9/2021	Btky72_ACE2muts	D355N	VSVG	10	33775	NA	71.899334	0.543568	22.140637	0.682001	0.00545050706305377	0.00684337255067628
8/9/2021	Btky72_ACE2muts	R357A	VSVG	10	29194	NA	63.208193	0.606947	30.677536	0.893256	0.00608796410395258	0.00897269449536323
8/9/2021	Btky72_ACE2muts	R357T	VSVG	10	53214	NA	74.698388	0.548428	19.536212	0.615621	0.00549937387487862	0.00617523759288167
8/13/2021	Bat_ACE2s	G852C/G758A	VSVG	5	41952	NA	89.821701	13.460007	7.91619	5.75128	0.144563532078807	0.0592329406540493
8/13/2021	Bat_ACE2s	G852C/G758A	SARS1	50	35092	NA	91.753106	2.65855	6.041263	96.886792	0.0269452854537475	3.4695164801851
8/13/2021	Bat_ACE2s	G852C/G758A	SARS2	100	18384	NA	90.018494	0.706991	7.751305	57.122807	0.00709502023509748	0.84683013312199
8/13/2021	Bat_ACE2s	G852C/G758A	G740D	100	25053	NA	93.912905	1.82761	4.019479	90.764647	0.0184451710569366	2.38213134892015
8/13/2021	Bat_ACE2s	G852C/G758A	G764B	600	20297	NA	97.640045	2.265617	0.812928	98.787879	0.0229167645922386	4.41279846834065
8/13/2021	Bat_ACE2s	G852C/G758A	G776G	600	28800	NA	89.552083	0.178357	7.895833	0.043975	0.00178516245475713	0.000439846718386857
8/13/2021	Bat_ACE2s	G852C/G758A	G777A	600	25270	NA	89.75465	0.3439	7.222002	0.60274	0.00344492695292879	0.00604563809784957
8/13/2021	Bat_ACE2s	G852C/G758A	G778B	160	11551	NA	92.693273	1.503689	5.099126	6.281834	0.0151510902880332	0.0648781414686943
8/13/2021	Bat_ACE2s	G852C/G758A	G798H	160	24629	NA	89.46364	0.335845	7.621097	0.426212	0.00336410225195316	0.00427122872431146
8/13/2021	Bat_ACE2s	G852C/G758A	G817A	160	24172	NA	89.268575	0.6071	7.624524	0.759631	0.00608950344813353	0.00762530891263724
8/13/2021	Bat_ACE2s	G852C/G758A	G807B	160	24639	NA	89.041763	0.387438	8.068509	0.301811	0.0038819048525726	0.00302267367875554
8/13/2021	Bat_ACE2s	G988A/G758A	VSVG	160	45993	NA	85.308634	13.885207	12.33666	5.992245	0.149488977465681	0.0617929071210253
8/13/2021	Bat_ACE2s	G988A/G758A	SARS1	160	48427	NA	93.15671	1.768891	4.720507	74.628171	0.0178472285350519	1.37153072195222
8/13/2021	Bat_ACE2s	G988A/G758A	SARS2	160	20822	NA	87.321103	0.736993	10.46009	49.219467	0.00739722211074677	0.677657113508275
8/13/2021	Bat_ACE2s	G988A/G758A	G740D	10	17489	NA	90.77706	1.5936	6.975813	80.409836	0.0160643433945285	1.63014258244851
8/13/2021	Bat_ACE2s	G988A/G758A	G764B	10	18733	NA	96.759729	2.300563	1.451983	83.088235	0.0232743894943406	1.7771606524156
8/13/2021	Bat_ACE2s	G988A/G758A	G776G	10	26245	NA	85.178129	0.223664	12.349019	0.061709	0.00223914501515323	0.000617280478399612
8/13/2021	Bat_ACE2s	G988A/G758A	G777A	10	25645	NA	84.160655	0.356762	12.704231	0.429711	0.00357399913296642	0.00430636911164375
8/13/2021	Bat_ACE2s	G988A/G758A	G778B	10	10640	NA	98.289474	1.635112	0.169173	22.222222	0.0164862748768885	0.251314425423763
8/13/2021	Bat_ACE2s	G988A/G758A	G798H	10	24562	NA	96.763293	2.520301	1.579676	82.731959	0.0255260450487379	1.75631273396365
8/13/2021	Bat_ACE2s	G988A/G758A	G817A	10	24245	NA	84.2318	0.538635	12.390184	0.732357	0.00540090868547855	0.00735051899461992
8/13/2021	Bat_ACE2s	G988A/G758A	G807B	10	31233	NA	97.368168	2.051889	0.851663	80.827068	0.0207323271331745	1.65167069331228
8/13/2021	Bat_ACE2s	G1001B/G758A	VSVG	800	44971	NA	89.079629	12.498752	8.574415	8.895228	0.133517129869093	0.0931600010962631
8/13/2021	Bat_ACE2s	G1001B/G758A	SARS1	800	49784	NA	88.972361	0.209961	9.035031	0.333482	0.00210181727122309	0.00334039290542307
8/13/2021	Bat_ACE2s	G1001B/G758A	SARS2	800	16921	NA	87.624845	0.148378	10.040778	0.176574	0.00148488189165566	0.00176730075640437
8/13/2021	Bat_ACE2s	G1001B/G758A	G740D	800	24670	NA	87.730036	0.267985	9.817592	0.371594	0.00268344722613286	0.00372286125634397
8/13/2021	Bat_ACE2s	G1001B/G758A	G764B	800	21413	NA	87.839163	0.334946	9.835147	0.569801	0.0033550819984287	0.00571430559008625
8/13/2021	Bat_ACE2s	G1001B/G758A	G776G	800	27129	NA	88.141841	0.14637	9.524863	0.116099	0.00146477225527938	0.00116166447097666
8/13/2021	Bat_ACE2s	G1001B/G758A	G777A	800	25418	NA	88.189472	0.267666	9.477536	0.207555	0.00268024865955589	0.00207770693897453
8/13/2021	Bat_ACE2s	G1001B/G758A	G778B	50	12599	NA	87.252957	1.419085	9.857925	0.724638	0.0142925029523528	0.00727276254075861
8/13/2021	Bat_ACE2s	G1001B/G758A	G798H	50	17231	NA	87.2091	0.319425	9.958795	0.291375	0.00319936250651678	0.00291800323344649
8/13/2021	Bat_ACE2s	G1001B/G758A	G817A	50	21665	NA	87.385183	0.390873	9.633049	0.095831	0.00391638904972592	0.000958769472596311
8/13/2021	Bat_ACE2s	G1001B/G758A	G807B	50	28162	NA	87.738797	0.469465	9.527022	0.409989	0.00470570448082631	0.00410831759169258
8/13/2021	Bat_ACE2s	G975C/G758A	VSVG	50	44933	NA	89.499922	13.097103	8.416976	5.446854	0.140378817103256	0.0560081180368549
8/13/2021	Bat_ACE2s	G975C/G758A	SARS1	50	45281	NA	91.161856	2.366821	6.625295	88.433333	0.0239528015680439	2.15704275888494
8/13/2021	Bat_ACE2s	G975C/G758A	SARS2	50	21055	NA	88.834006	0.155047	9.071479	3.089005	0.00155167322247815	0.0313772060360597
8/13/2021	Bat_ACE2s	G975C/G758A	G740D	50	29016	NA	89.168045	0.235767	8.536669	0.686314	0.00236045368010786	0.00688679966051203
8/13/2021	Bat_ACE2s	G975C/G758A	G764B	50	15780	NA	96.508238	1.510276	1.43853	82.819383	0.0152179681253627	1.76138835622355
8/13/2021	Bat_ACE2s	G975C/G758A	G777A	50	24193	NA	79.465135	0.681404	8.461125	0.830484	0.00683736157369589	0.00833951731018556
8/13/2021	Bat_ACE2s	G975C/G758A	G778B	50	11098	NA	98.513246	1.765298	0.243287	18.518519	0.0178106521965826	0.204794418555104
8/13/2021	Bat_ACE2s	G975C/G758A	G798H	50	22001	NA	87.714195	0.953467	9.149584	1.142573	0.00958041598011183	0.0114915051524092
8/13/2021	Bat_ACE2s	G975C/G758A	G817A	50	24351	NA	88.156544	0.498439	9.104349	0.22553	0.0049968535043955	0.00225784701929396
8/13/2021	Bat_ACE2s	G975C/G758A	G807B	50	33048	NA	89.351852	0.982085	7.555677	1.121346	0.00986939262875453	0.011276804830908
8/9/2021	Btky72_ACE2muts	WT	SARS2	400	54897	NA	55.973915	7.149831	29.218354	3.391521	0.0741830780510222	0.0345036742944377
8/9/2021	Btky72_ACE2muts	I21N	SARS2	400	37737	NA	40.922702	15.463317	44.25365	5.215569	0.167984627483874	0.0535650201721373
8/9/2021	Btky72_ACE2muts	T27A	SARS2	400	55690	NA	57.662058	6.944444	27.845215	3.134068	0.0719734948489699	0.0318423078571071
8/9/2021	Btky72_ACE2muts	K31D	SARS2	400	62090	NA	43.414398	2.926992	43.2469	1.623715	0.0297068307972304	0.0163704170740812
8/9/2021	Btky72_ACE2muts	E37K	SARS2	400	56460	NA	46.013107	5.843181	35.430393	2.764447	0.0602085065294106	0.0280337697948856
8/9/2021	Btky72_ACE2muts	Q38H	SARS2	400	57031	NA	58.748751	6.443814	26.162964	2.942162	0.0666080103873494	0.0298631171406267
8/9/2021	Btky72_ACE2muts	Y41A	SARS2	400	56408	NA	57.412069	7.145283	29.701461	4.016951	0.0741340971103602	0.0409985830277546
8/9/2021	Btky72_ACE2muts	Q42R	SARS2	400	61994	NA	41.376585	6.358427	47.864309	2.399488	0.0656957451297104	0.024287446681165
8/9/2021	Btky72_ACE2muts	K353D	SARS2	400	54889	NA	59.418098	2.180045	28.45561	1.133235	0.02204159090561	0.0113970503473346
8/9/2021	Btky72_ACE2muts	D355N	SARS2	400	62810	NA	52.865786	1.2468	36.008597	1.184949	0.0125463776686017	0.0119202547798526
8/9/2021	Btky72_ACE2muts	R357A	SARS2	400	66054	NA	42.04136	1.289161	47.100857	1.385318	0.0129754279489906	0.0139500307993865
8/9/2021	Btky72_ACE2muts	R357T	SARS2	400	55754	NA	56.462317	1.594663	30.869534	1.400267	0.0160751455958221	0.0141016322939185
8/10/2021	Btky72_ACE2muts	WT	SARS2	400	39432	NA	60.263238	1.13622	24.264557	0.867475	0.0114272429511149	0.00871259466473535
8/10/2021	Btky72_ACE2muts	I21N	SARS2	400	38726	NA	52.378247	2.543877	30.439498	1.32338	0.0257679297867308	0.0133221470416437
8/10/2021	Btky72_ACE2muts	T27A	SARS2	400	44696	NA	61.614015	1.423436	21.98407	0.783635	0.0143366402584573	0.00786721554521396
8/10/2021	Btky72_ACE2muts	K31D	SARS2	400	48554	NA	45.355686	1.139769	38.37171	0.703129	0.0114631414743386	0.00705612600745118
8/10/2021	Btky72_ACE2muts	E37K	SARS2	400	42298	NA	48.148849	1.153884	29.549861	0.704056	0.0116059289997587	0.00706546169263195
8/10/2021	Btky72_ACE2muts	Q38H	SARS2	400	32237	NA	61.249496	1.215498	19.502435	0.620328	0.0122294558866323	0.00622260028223322
8/10/2021	Btky72_ACE2muts	Y41A	SARS2	400	36901	NA	63.521314	0.951365	21.07531	0.540054	0.00955919385721712	0.00541517563347817
8/10/2021	Btky72_ACE2muts	Q42R	SARS2	400	35146	NA	47.220167	1.524464	38.874979	0.819732	0.0153620341400959	0.00823110277306125
8/10/2021	Btky72_ACE2muts	K353D	SARS2	400	39050	NA	59.411012	1.219828	25.277849	0.749671	0.0122732896339619	0.00752495156482472
8/10/2021	Btky72_ACE2muts	D355N	SARS2	400	45035	NA	50.904852	0.820065	32.696791	0.713073	0.0082344603013857	0.00715627516471834
8/10/2021	Btky72_ACE2muts	R357A	SARS2	400	47276	NA	40.957357	1.187832	46.332177	0.986121	0.0119494309228433	0.00991015376027824
8/10/2021	Btky72_ACE2muts	R357T	SARS2	400	44804	NA	52.430587	1.277085	28.821087	1.239061	0.0128530983090946	0.012468013658378
8/10/2021	Btky72_ACE2muts	WT	SARS1	80	51854	NA	61.567092	0.410337	25.797431	0.254168	0.00411181192415148	0.00254491555226632
8/10/2021	Btky72_ACE2muts	I21N	SARS1	80	49562	NA	58.788992	0.528538	30.283282	0.313145	0.00529939703291788	0.00313636324929539
8/10/2021	Btky72_ACE2muts	T27A	SARS1	80	43687	NA	65.733513	0.376084	24.210864	0.18909	0.0037679297399199	0.00189269000824535
8/10/2021	Btky72_ACE2muts	K31D	SARS1	80	52777	NA	45.936677	0.457845	41.214923	0.289629	0.00458896320392692	0.00290049236402011
8/10/2021	Btky72_ACE2muts	E37K	SARS1	80	38425	NA	56.163956	0.222418	30.516591	0.196145	0.0022266571621208	0.00196337616217728
8/10/2021	Btky72_ACE2muts	Q38H	SARS1	80	42828	NA	67.925189	0.302499	21.43691	0.239625	0.00302957453002275	0.00239912560172349
8/10/2021	Btky72_ACE2muts	Y41A	SARS1	80	47800	NA	67.023013	0.22474	23.403766	0.286046	0.00224992919349687	0.00286455893412993
8/10/2021	Btky72_ACE2muts	Q42R	SARS1	80	65596	NA	47.544058	0.330266	42.886761	0.316366	0.00330812581935111	0.00316867495216008
8/10/2021	Btky72_ACE2muts	K353D	SARS1	80	38757	NA	60.035606	0.227781	27.138323	0.19015	0.00228040815535074	0.00190331014615092
8/10/2021	Btky72_ACE2muts	D355N	SARS1	80	50366	NA	53.361395	0.193481	35.494183	0.240533	0.00193668416269066	0.00240822745335793
8/10/2021	Btky72_ACE2muts	R357A	SARS1	80	57200	NA	41.309441	0.258157	47.816434	0.270557	0.00258490799792028	0.00270923666962668
8/10/2021	Btky72_ACE2muts	R357T	SARS1	80	43090	NA	59.463913	0.280998	29.273613	0.364674	0.00281393540527771	0.0036534055663062
8/10/2021	Btky72_ACE2muts	WT	VSVG	4	43526	NA	66.488995	8.203179	23.666314	7.853606	0.0855925185908957	0.0817916344881741
8/10/2021	Btky72_ACE2muts	I21N	VSVG	4	51849	NA	61.01757	7.64295	28.851087	7.988502	0.0795081422457644	0.0832566384873137
8/10/2021	Btky72_ACE2muts	T27A	VSVG	4	46517	NA	65.597523	8.032379	23.258164	7.782605	0.0837336165386312	0.0810214072771233
8/10/2021	Btky72_ACE2muts	K31D	VSVG	4	65438	NA	45.268804	7.311886	40.928818	7.601837	0.075929941701902	0.0790630884904626
8/10/2021	Btky72_ACE2muts	E37K	VSVG	4	53594	NA	42.37228	8.556079	29.971639	7.86279	0.0894442868434539	0.0818913069474516
8/10/2021	Btky72_ACE2muts	Q38H	VSVG	4	47973	NA	63.700415	7.938741	20.930523	6.961458	0.0827159718289426	0.0721563485797465
8/10/2021	Btky72_ACE2muts	Y41A	VSVG	4	48566	NA	64.3166	7.590601	23.495861	7.974761	0.0789414917344397	0.0831073096060313
8/10/2021	Btky72_ACE2muts	Q42R	VSVG	4	60902	NA	46.706184	7.723677	42.891859	7.560677	0.0803825995969191	0.0786177242781368
8/10/2021	Btky72_ACE2muts	K353D	VSVG	4	48356	NA	62.027463	7.298126	25.461163	7.244964	0.075781497870887	0.0752081894785913
8/10/2021	Btky72_ACE2muts	D355N	VSVG	4	50642	NA	52.154338	7.053612	34.803128	7.557447	0.0731473321776287	0.0785827830489562
8/10/2021	Btky72_ACE2muts	R357A	VSVG	4	41071	NA	22.692411	6.373391	21.029437	7.16684	0.0658555587176039	0.0743662824360273
8/10/2021	Btky72_ACE2muts	R357T	VSVG	4	50649	NA	51.43833	8.812805	29.368793	8.040336	0.0922557044673634	0.083820139862291
8/11/2021	Mixed_cell_infection	G752A/G758A	SARS2	600	74130	NA	100	0.427206	0	0	0.00428121132094981	0
8/11/2021	Mixed_cell_infection	G752A/G758A	SARS2	600	84487	NA	90	3.855807	10	60.727182	0.0393211109929757	0.934637560359835
8/11/2021	Mixed_cell_infection	G752A/G758A	SARS2	600	91195	NA	80	5.034963	20	45.585391	0.0516613937067404	0.608537520384581
8/11/2021	Mixed_cell_infection	G752A/G758A	SARS2	600	89493	NA	60	5.50161	40	30.743243	0.0565873886705633	0.367349471673457
8/11/2021	Mixed_cell_infection	G752A/G758A	SARS2	600	97411	NA	40	4.976021	60	22.552533	0.0510409157114122	0.255570324630982
8/11/2021	Mixed_cell_infection	G752A/G758A	SARS2	600	113527	NA	20	5.84842	80	19.387287	0.0602641492944617	0.215513819384967
8/11/2021	Mixed_cell_infection	G752A/G758A	SARS2	600	89491	NA	10	4.567755	90	18.622269	0.04675366673871	0.206068525346622
8/11/2021	Mixed_cell_infection	G752A/G758A	SARS2	600	101316	NA	0	0	100	16.511193	0	0.180457611020696
8/11/2021	Mixed_cell_infection	G752A/G758A	SARS1	160	100623	NA	100	0.205312	0	15	0.00205523054015682	0.162518929497775
8/11/2021	Mixed_cell_infection	G752A/G758A	SARS1	160	104415	NA	90	0.655165	10	6.404314	0.00657320626317404	0.0661858933102996
8/11/2021	Mixed_cell_infection	G752A/G758A	SARS1	160	108097	NA	80	0.778561	20	4.616275	0.00781607609598774	0.0472622195715333
8/11/2021	Mixed_cell_infection	G752A/G758A	SARS1	160	97726	NA	60	1.286855	40	3.930187	0.0129520670588557	0.0400950400656843
8/11/2021	Mixed_cell_infection	G752A/G758A	SARS1	160	104435	NA	40	1.388937	60	3.623226	0.0139867298621829	0.036904947010715
8/11/2021	Mixed_cell_infection	G752A/G758A	SARS1	160	108434	NA	10	1.502673	90	3.217658	0.0151407752341023	0.0327056257010014
8/11/2021	Mixed_cell_infection	G752A/G758A	SARS1	160	116571	NA	0	0	100	3.246303	0	0.0330016429219507
8/11/2021	Mixed_cell_infection	G752A/G758A	VSVG	10	92114	NA	100	7.467798	0	10	0.0776134723230764	0.105360515657826
8/11/2021	Mixed_cell_infection	G752A/G758A	VSVG	10	95898	NA	90	7.31798	10	7.123621	0.0759956912363141	0.0739008351465346
8/11/2021	Mixed_cell_infection	G752A/G758A	VSVG	10	100392	NA	80	6.569482	20	7.221691	0.0679521489408634	0.0749573127413443
8/11/2021	Mixed_cell_infection	G752A/G758A	VSVG	10	98379	NA	60	6.376626	40	7.127601	0.0658901114577269	0.0739436887259063
8/11/2021	Mixed_cell_infection	G752A/G758A	VSVG	10	39098	NA	40	5.530474	60	6.207665	0.0568928796854981	0.0640870497327912
8/11/2021	Mixed_cell_infection	G752A/G758A	VSVG	10	104908	NA	20	5.331013	80	6.583963	0.0547837262319936	0.0681071531369964
8/11/2021	Mixed_cell_infection	G752A/G758A	VSVG	10	121980	NA	0	0	100	6.847744	0	0.0709348702321589
8/12/2021	Mixed_cell_infection	G752A/G758A	BtKY72	625	100672	NA	100	0.743439	0	23.809524	0.00746216281223238	0.271933717983642
8/12/2021	Mixed_cell_infection	G752A/G758A	BtKY72	625	90705	NA	90	1.109538	10	3.637892	0.0111573928594854	0.0370571321834847
8/12/2021	Mixed_cell_infection	G752A/G758A	BtKY72	625	99819	NA	80	1.578939	20	3.984299	0.0159153702791652	0.0406584558101057
8/12/2021	Mixed_cell_infection	G752A/G758A	BtKY72	625	100801	NA	60	2.234443	40	4.184759	0.0225978488906357	0.0427484218070066
8/12/2021	Mixed_cell_infection	G752A/G758A	BtKY72	625	107242	NA	40	2.426707	60	4.766298	0.0245663673096423	0.0488362942334071
8/12/2021	Mixed_cell_infection	G752A/G758A	BtKY72	625	95736	NA	20	3.20197	80	5.732872	0.0325435431523187	0.0590376467277953
8/12/2021	Mixed_cell_infection	G752A/G758A	BtKY72	625	91036	NA	10	3.751156	90	5.590512	0.0382332232819335	0.0575286094126984
8/12/2021	Mixed_cell_infection	G752A/G758A	BtKY72	625	93262	NA	0	0	100	4.917789	0	0.0504282896646616
8/12/2021	Mixed_cell_infection	G752A/G758A	SARS2	400	95594	NA	100	0.462704	0	0	0.00463777788546798	0
8/12/2021	Mixed_cell_infection	G752A/G758A	SARS2	400	102836	NA	90	3.948326	10	47.001543	0.0402838685027024	0.634907386067314
8/12/2021	Mixed_cell_infection	G752A/G758A	SARS2	400	109733	NA	80	5.0257	20	33.742968	0.0515638573021846	0.411628583358345
8/12/2021	Mixed_cell_infection	G752A/G758A	SARS2	400	115953	NA	60	5.4486	40	21.901139	0.0560265840128135	0.247194713115634
8/12/2021	Mixed_cell_infection	G752A/G758A	SARS2	400	102741	NA	40	5.126603	60	17.004995	0.0526268463307134	0.186389760725317
8/12/2021	Mixed_cell_infection	G752A/G758A	SARS2	400	110005	NA	20	4.781855	80	13.624807	0.048999663612908	0.146469669459917
8/12/2021	Mixed_cell_infection	G752A/G758A	SARS2	400	123655	NA	10	5.145668	90	12.443443	0.0528278185361434	0.132885235714584
8/12/2021	Mixed_cell_infection	G752A/G758A	SARS2	400	115110	NA	0	0	100	11.684082	0	0.124249822824506
8/12/2021	Mixed_cell_infection	G752A/G758A	SARS1	100	103218	NA	100	0.174373	0	12.5	0.00174525206679621	0.133531392624523
8/12/2021	Mixed_cell_infection	G752A/G758A	SARS1	100	115846	NA	90	0.598464	10	4.019669	0.0060026197286572	0.0410269009288061
8/12/2021	Mixed_cell_infection	G752A/G758A	SARS1	100	97382	NA	80	0.677759	20	2.736499	0.00680066217134283	0.0277463853617218
8/12/2021	Mixed_cell_infection	G752A/G758A	SARS1	100	115140	NA	60	0.939612	40	2.206127	0.0094405420175804	0.0223082591715627
8/12/2021	Mixed_cell_infection	G752A/G758A	SARS1	100	118144	NA	40	1.008716	60	2.041915	0.0101383801333257	0.0206305028906313
8/12/2021	Mixed_cell_infection	G752A/G758A	SARS1	100	111184	NA	20	1.443967	80	2.262638	0.0145449366070742	0.0228862844837173
8/12/2021	Mixed_cell_infection	G752A/G758A	SARS1	100	119615	NA	10	1.592228	90	2.331982	0.0160504013090975	0.0235960295573784
8/12/2021	Mixed_cell_infection	G752A/G758A	SARS1	100	112010	NA	0	0	100	2.223862	0	0.0224896264472297
8/15/21	Bat_ACE2s	G852C/G758A	NA	NA	6538	NA	79.320893	0	13.903334	0	0	0
8/15/21	Bat_ACE2s	G852C/G758A	VSVG	5	6706	NA	80.331047	1.540746	13.062929	0.684932	0.0155273883676257	0.00687288425327934
8/15/21	Bat_ACE2s	G852C/G758A	SARS1	50	5848	NA	89.090287	1.132438	5.471956	88.125	0.0113889890257412	2.13073483606739
8/15/21	Bat_ACE2s	G852C/G758A	SARS2	100	6818	NA	80.888824	0.235721	13.523027	48.373102	0.00235999259312298	0.661127370249544
8/15/21	Bat_ACE2s	G852C/G758A	G740D	100	6246	NA	93.099584	0.825451	1.889209	72.881356	0.00828876711505289	1.30494872416594
8/15/21	Bat_ACE2s	G852C/G758A	G764B	600	5001	NA	94.5011	2.264071	0.379924	73.684211	0.022900946333351	1.33500108473234
8/15/21	Bat_ACE2s	G852C/G758A	G776G	600	5811	NA	78.454655	0.482562	11.461022	0.45045	0.00483730089772522	0.00451467582963978
8/15/21	Bat_ACE2s	G852C/G758A	G777A	600	6263	NA	74.229602	1.18305	11.24062	1.988636	0.0119010372443274	0.0200867548565924
8/15/21	Bat_ACE2s	G852C/G758A	G778B	160	3907	NA	86.178654	1.009801	6.245201	8.606557	0.0101493407543249	0.0899964497075226
8/15/21	Bat_ACE2s	G852C/G758A	G798H	160	4037	NA	77.48328	0.863171	11.766163	0.842105	0.0086691789788127	0.00845670736429569
8/15/21	Bat_ACE2s	G852C/G758A	G817A	160	5813	NA	74.763461	1.012425	10.9754	2.037618	0.0101758487804243	0.0205866381523884
8/15/21	Bat_ACE2s	G852C/G758A	G807B	160	7520	NA	77.898936	1.416866	11.369681	2.45614	0.014269993777771	0.0248680629808911
8/15/21	Bat_ACE2s	G988A/G758A	NA	160	10823	NA	72.105701	0	20.844498	0.044326	0	0.00044335826875389
8/15/21	Bat_ACE2s	G988A/G758A	VSVG	160	9664	NA	72.72351	1.792829	20.498758	0.100959	0.0180909488539072	0.00101009997925959
8/15/21	Bat_ACE2s	G988A/G758A	SARS1	160	7511	NA	89.415524	1.488982	4.952736	59.946237	0.0150017861976527	0.914947559334399
8/15/21	Bat_ACE2s	G988A/G758A	SARS2	160	6542	NA	74.075206	0.392076	18.771018	45.765472	0.00392846632919543	0.611852432400933
8/15/21	Bat_ACE2s	G988A/G758A	G740D	10	6500	NA	90.215385	0.972033	3	56.410256	0.0097678807981917	0.830348292661666
8/15/21	Bat_ACE2s	G988A/G758A	G764B	10	5807	NA	93.094541	2.645209	0.654383	44.736842	0.0268082412052057	0.593063720098201
8/15/21	Bat_ACE2s	G988A/G758A	G776G	10	6561	NA	69.928365	0.174368	20.07316	0.683371	0.00174520197945864	0.00685716672154987
8/15/21	Bat_ACE2s	G988A/G758A	G777A	10	5449	NA	69.021839	1.036958	19.948614	1.103956	0.0104237186835084	0.0111009481594462
8/15/21	Bat_ACE2s	G988A/G758A	G778B	10	4234	NA	91.166745	3.497409	1.629665	79.710145	0.0356003282626663	1.59504917855343
8/15/21	Bat_ACE2s	G988A/G758A	G798H	10	4331	NA	91.849457	2.865762	0.854306	48.648649	0.0290762672802667	0.666478940319889
8/15/21	Bat_ACE2s	G988A/G758A	G817A	10	6327	NA	66.55603	1.092377	18.334124	1.12069	0.0109838724733497	0.011270170458398
8/15/21	Bat_ACE2s	G988A/G758A	G807B	10	5478	NA	92.880613	2.496069	0.803213	29.545455	0.0252774908483186	0.350202435884728
8/15/21	Bat_ACE2s	G1001B/G758A	NA	800	14017	NA	64.799886	0.01101	28.058786	0	0.000110106061449916	0
8/15/21	Bat_ACE2s	G1001B/G758A	VSVG	800	15055	NA	64.264364	1.571059	28.342743	0.960862	0.0158353093198139	0.00965508064380105
8/15/21	Bat_ACE2s	G1001B/G758A	SARS1	800	10608	NA	65.054676	0.246341	27.978884	0.37062	0.0024664491866152	0.00371308497588278
8/15/21	Bat_ACE2s	G1001B/G758A	SARS2	800	7567	NA	64.292322	0.061665	28.135324	0.093941	0.000616840206809285	0.000939851522109204
8/15/21	Bat_ACE2s	G1001B/G758A	G740D	800	10994	NA	65.262871	0.236934	25.541204	0.178063	0.00237215132755625	0.00178221720602936
8/15/21	Bat_ACE2s	G1001B/G758A	G764B	800	1666	NA	63.985594	0.469043	28.511405	0.210526	0.00470146458494529	0.00210747917500776
8/15/21	Bat_ACE2s	G1001B/G758A	G776G	800	7274	NA	65.039868	0.190235	25.295573	0.326087	0.0019041617658678	0.00326619822282613
8/15/21	Bat_ACE2s	G1001B/G758A	G777A	800	8189	NA	62.938088	0.698487	24.923678	0.734934	0.00700937839644499	0.00737647945235133
8/15/21	Bat_ACE2s	G1001B/G758A	G778B	50	6323	NA	64.051874	0.296296	26.632927	0.296912	0.00296735825603378	0.00297353658119344
8/15/21	Bat_ACE2s	G1001B/G758A	G798H	50	7505	NA	63.211193	0.716695	25.649567	0.883117	0.00719275596009159	0.00887039589289805
8/15/21	Bat_ACE2s	G1001B/G758A	G817A	50	7904	NA	60.032895	0.674394	24.430668	0.517866	0.00676678312305572	0.00519211573491876
8/15/21	Bat_ACE2s	G1001B/G758A	G807B	50	6539	NA	62.348983	0.932058	25.432023	0.541191	0.00936428840959149	0.00542660743637688
8/15/21	Bat_ACE2s	G975C/G758A	NA	50	14601	NA	76.73447	0	16.759126	0	0	0
8/15/21	Bat_ACE2s	G975C/G758A	VSVG	50	14681	NA	77.08603	1.767253	17.321708	0.157295	0.0178305537121773	0.00157418838463304
8/15/21	Bat_ACE2s	G975C/G758A	SARS1	50	8859	NA	87.425217	1.032924	6.806637	72.802653	0.0103829568222887	1.30205075420787
8/15/21	Bat_ACE2s	G975C/G758A	SARS2	50	8588	NA	77.305543	0.06025	16.546344	3.096411	0.000602681576061665	0.0314536295935729
8/15/21	Bat_ACE2s	G975C/G758A	G740D	50	7895	NA	75.972134	0.200067	17.086764	1.630838	0.00200267401358384	0.0164428253570857
8/15/21	Bat_ACE2s	G975C/G758A	G764B	50	6124	NA	93.729589	1.149826	0.979752	63.333333	0.0115648761302225	1.00330209977288
8/15/21	Bat_ACE2s	G975C/G758A	G776G	50	4837	NA	72.56564	0.45584	18.89601	0.218818	0.00456882118663083	0.00219057756402914
8/15/21	Bat_ACE2s	G975C/G758A	G777A	50	5659	NA	58.13748	5.227964	11.69818	6.495468	0.0536957991449029	0.0671602802798758
8/15/21	Bat_ACE2s	G975C/G758A	G778B	50	4358	NA	93.093162	1.750062	1.147315	54	0.0176555662821768	0.776528789498996
8/15/21	Bat_ACE2s	G975C/G758A	G798H	50	0	NA	0	0	0	0	0	0
8/15/21	Bat_ACE2s	G975C/G758A	G817A	50	6900	NA	71.202899	0.712396	14.507246	1.998002	0.00714945656621443	0.0201823197702448
8/15/21	Bat_ACE2s	G975C/G758A	G807B	50	6496	NA	72.89101	1.224921	16.533251	2.420857	0.0123248498934372	0.0245064141763721
8/17/2021	Bat_ACE2s	G852C/G758A	VSVG	5	2999	NA	1352	13.461538	1179	2.544529	0.144581223477774	0.0257746199993202
8/17/2021	Bat_ACE2s	G852C/G758A	SARS1	40	1629	NA	1349	2.594514	104	83.653846	0.0262876524904452	1.81117754567339
8/17/2021	Bat_ACE2s	G852C/G758A	SARS2	100	2192	NA	983	0.101729	862	28.306265	0.00101780779066396	0.332766820163931
8/17/2021	Bat_ACE2s	G852C/G758A	G740D	100	1351	NA	1027	1.265823	142	53.521127	0.0127390279569169	0.76617232072635
8/17/2021	Bat_ACE2s	G852C/G758A	G764B	150	1398	NA	1178	10.611205	68	89.705882	0.112174847234252	2.27359752183508
8/17/2021	Bat_ACE2s	G852C/G758A	G777A	150	2027	NA	827	0.120919	880	0	0.00120992166009821	0
8/17/2021	Bat_ACE2s	G852C/G758A	G778B	150	1594	NA	819	0.1	467	4.925054	0.00100050033358353	0.0505047001465824
8/17/2021	Bat_ACE2s	G852C/G758A	G798H	150	2008	NA	877	0.114025	781	0.256082	0.00114090057962717	0.00256410450809048
8/17/2021	Bat_ACE2s	G852C/G758A	G807B	150	1796	NA	853	0.117233	631	0.316957	0.00117301771635406	0.00317460372630518
8/17/2021	Bat_ACE2s	G987A/G758A	VSVG	160	1753	NA	1050	13.047619	531	5.084746	0.139809562008955	0.0521857556705702
8/17/2021	Bat_ACE2s	G987A/G758A	SARS1	160	1316	NA	1083	1.754386	111	40.540541	0.0176995774565437	0.519875467013181
8/17/2021	Bat_ACE2s	G987A/G758A	SARS2	160	1450	NA	763	0.262123	515	31.262136	0.00262467143853993	0.374869988659905
8/17/2021	Bat_ACE2s	G987A/G758A	G740D	10	1045	NA	754	1.061008	156	35.25641	0.0106667682331496	0.434735486447882
8/17/2021	Bat_ACE2s	G987A/G758A	G764B	10	924	NA	734	6.13079	110	28.181818	0.0632677555689267	0.331032510793749
8/17/2021	Bat_ACE2s	G987A/G758A	G778B	10	892	NA	705	7.234043	88	23.863636	0.0750904561715837	0.272644190311121
8/17/2021	Bat_ACE2s	G987A/G758A	G798H	10	1430	NA	780	0.25641	505	0.19802	0.00256739293455169	0.00198216318811818
8/17/2021	Bat_ACE2s	G987A/G758A	G807B	10	1380	NA	766	0.130548	443	0.225734	0.0013063328813757	0.00225989163259589
8/17/2021	Bat_ACE2s	G988A/G758A	VSVG	800	3198	NA	947	10.454065	1819	2.034085	0.110418452146534	0.0205505739385461
8/17/2021	Bat_ACE2s	G988A/G758A	SARS1	800	1823	NA	1376	5.741279	165	40	0.0591268334366755	0.510825623765991
8/17/2021	Bat_ACE2s	G988A/G758A	SARS2	800	2632	NA	677	0.14771	1623	19.162046	0.00147819198765412	0.212723603025801
8/17/2021	Bat_ACE2s	G988A/G758A	G740D	800	2003	NA	1053	0.949668	588	34.693878	0.00954206100664509	0.4260844021859
8/17/2021	Bat_ACE2s	G988A/G758A	G764B	800	1164	NA	859	6.984866	103	44.660194	0.0724079748913224	0.591677717237191
8/17/2021	Bat_ACE2s	G988A/G758A	G778B	50	1802	NA	863	9.501738	660	85.757576	0.0998395398865077	1.94894506977174
8/17/2021	Bat_ACE2s	G988A/G758A	G798H	50	1164	NA	897	5.908584	72	33.333333	0.0609033656618912	0.405465103108165
8/17/2021	Bat_ACE2s	G988A/G758A	G807B	50	884	NA	708	7.485876	54	51.851852	0.0778088612340404	0.730887511619715
8/17/2021	Bat_ACE2s	G999D/G758A	VSVG	50	1342	NA	1129	13.020372	87	6.896552	0.139496255672997	0.0714589669451079
8/17/2021	Bat_ACE2s	G999D/G758A	SARS1	50	1317	NA	1139	1.316945	30	10	0.0132569361519088	0.105360515657826
8/17/2021	Bat_ACE2s	G999D/G758A	SARS2	50	993	NA	813	0.246002	59	23.728814	0.00246305082080706	0.270874959913177
8/17/2021	Bat_ACE2s	G999D/G758A	G764B	50	954	NA	805	0.869565	41	31.707317	0.0087336777757722	0.381367555457675
8/17/2021	Bat_ACE2s	G999D/G758A	G777A	50	1318	NA	922	2.060738	67	4.477612	0.0208226749679583	0.0458095366562942
8/17/2021	Bat_ACE2s	G999D/G758A	G778B	50	1210	NA	1063	0.376294	27	11.111111	0.00377003766971994	0.117783034406383
8/17/2021	Bat_ACE2s	G999D/G758A	G798H	50	1285	NA	1096	0.091241	68	4.411765	0.000912826499368756	0.0451204383573927
8/17/2021	Bat_ACE2s	G999D/G758A	G817A	50	1252	NA	1041	0.096061	97	0	0.000961071681473652	0
8/17/2021	Bat_ACE2s	G999D/G758A	G807B	50	1164	NA	980	0.102041	70	0	0.00102093097271802	0
8/17/2021	Bat_ACE2s	G973A/G758A	VSVG	400	1926	NA	1405	11.174377	325	3.692308	0.118495030314435	0.0376219949844724
8/17/2021	Bat_ACE2s	G973A/G758A	SARS1	400	1679	NA	1117	0.80573	334	0.299401	0.00808993546233265	0.0029985010142746
8/17/2021	Bat_ACE2s	G973A/G758A	G777A	400	1750	NA	810	2.592593	296	2.027027	0.0262679310031197	0.0204785310676786
8/17/2021	Bat_ACE2s	G973A/G758A	G817A	400	1288	NA	839	0.238379	292	0	0.00238663575072966	0
8/17/2021	Bat_ACE2s	G973A/G758A	G807B	400	1260	NA	828	0.241546	286	0.34965	0.00241838192965697	0.00350262704243015
8/17/2021	Bat_ACE2s	G974D/G758A	VSVG	400	1835	NA	1152	14.496528	463	7.343413	0.156613202682732	0.0762701402631122
8/17/2021	Bat_ACE2s	G974D/G758A	SARS1	400	1656	NA	1259	1.985703	186	32.258065	0.0200568302030011	0.38946477390458
8/17/2021	Bat_ACE2s	G974D/G758A	SARS2	400	1299	NA	784	0.127551	337	1.780415	0.00127632415526251	0.0179645505946342
8/17/2021	Bat_ACE2s	G974D/G758A	G740D	400	1411	NA	898	0.222717	382	0.78534	0.00222965383173336	0.00788440035792194
8/17/2021	Bat_ACE2s	G974D/G758A	G764B	400	1167	NA	914	6.455142	138	40.57971	0.0667291000378577	0.520534435453927
8/17/2021	Bat_ACE2s	G974D/G758A	G776G	400	1159	NA	702	0.14245	328	0	0.00142551556468756	0
8/17/2021	Bat_ACE2s	G974D/G758A	G777A	400	1919	NA	915	1.967213	363	1.928375	0.0198682020461566	0.0194721069240563
8/17/2021	Bat_ACE2s	G974D/G758A	G778B	400	1038	NA	812	4.433498	126	35.714286	0.0453478248238201	0.441832756723484
8/17/2021	Bat_ACE2s	G974D/G758A	G798H	400	1427	NA	863	0.115875	421	0	0.00115942186985084	0
8/17/2021	Bat_ACE2s	G974D/G758A	G817A	400	2110	NA	839	6.197855	266	10.150376	0.0639824624335386	0.107032757519644
8/17/2021	Bat_ACE2s	G974D/G758A	G807B	400	3212	NA	578	15.397924	134	16.41791	0.167211380669898	0.179340923298674
8/17/2021	Bat_ACE2s	G975C/G758A	VSVG	80	2278	NA	860	11.162791	1124	1.957295	0.118364603484174	0.0197670369295244
8/17/2021	Bat_ACE2s	G975C/G758A	SARS1	80	1140	NA	896	4.575893	66	57.575758	0.0468389455352462	0.857450241851222
8/17/2021	Bat_ACE2s	G975C/G758A	G740D	80	2616	NA	1019	0.098135	1277	0.704777	0.000981831839172283	0.00707272284136176
8/17/2021	Bat_ACE2s	G975C/G758A	G764B	80	1210	NA	991	4.43996	79	41.772152	0.0454154449453881	0.540806457717057
8/17/2021	Bat_ACE2s	G975C/G758A	G777A	80	2755	NA	800	2.375	1062	2.919021	0.0240365778282414	0.0296247207141192
8/17/2021	Bat_ACE2s	G975C/G758A	G778B	80	1260	NA	908	2.753304	27	33.333333	0.0279191783597342	0.405465103108165
8/17/2021	Bat_ACE2s	G975C/G758A	G798H	80	2468	NA	1076	6.69145	666	8.708709	0.0692584424620871	0.0911147917650117
8/17/2021	Bat_ACE2s	G975C/G758A	G817A	80	2508	NA	954	2.096436	951	2.944269	0.0211872326198722	0.0298848260815414
8/17/2021	Bat_ACE2s	G975C/G758A	G807B	80	2563	NA	968	5.165289	921	4.12595	0.0530346939545615	0.0421348350850954
8/17/2021	Bat_ACE2s	G1080J/G758A	VSVG	4	1810	NA	1392	10.201149	247	2.024291	0.107598005862018	0.0204506053886462
8/17/2021	Bat_ACE2s	G1080J/G758A	SARS1	4	1779	NA	1369	0.438276	208	2.884615	0.0043923924473822	0.0292703783397172
8/17/2021	Bat_ACE2s	G1080J/G758A	SARS2	4	1330	NA	978	0.1	230	4.347826	0.00100050033358353	0.0444517616617429
8/17/2021	Bat_ACE2s	G1080J/G758A	G740D	4	1041	NA	780	0.128205	154	3.246753	0.00128287252919214	0.0330062939178345
8/17/2021	Bat_ACE2s	G1080J/G758A	G764B	4	1538	NA	1169	0.171086	245	0.816327	0.0017123251923676	0.00819677193668888
8/17/2021	Bat_ACE2s	G1080J/G758A	G776G	4	1754	NA	726	1.101928	143	2.097902	0.011080441988271	0.0212022066506029
8/17/2021	Bat_ACE2s	G1080J/G758A	G777A	4	1552	NA	792	1.262626	130	4.615385	0.0127066486092682	0.0472528888828037
8/17/2021	Bat_ACE2s	G1080J/G758A	G778B	4	1595	NA	1067	5.435801	27	14.814815	0.055891227647847	0.160342652249092
8/17/2021	Bat_ACE2s	G1080J/G758A	G798H	4	1963	NA	1070	8.130841	79	17.721519	0.0848048059863031	0.19506058272523
8/17/2021	Bat_ACE2s	G1080J/G758A	G817A	4	1492	NA	954	1.677149	148	1.351351	0.0169137239985651	0.0136056484941348
8/17/2021	Bat_ACE2s	G1080J/G758A	G807B	4	1652	NA	1072	1.119403	171	3.508772	0.0112571546755778	0.035718083329352
8/17/21	Mixed_cell_infection	G752A/G758A	SARS2	300	20332	NA	100	0.01539	0	0	0.000153911843820232	0
8/17/21	Mixed_cell_infection	G752A/G758A	SARS2	300	18151	NA	90	0.026192	10	5.414013	0.000261954307033823	0.0556608498664965
8/17/21	Mixed_cell_infection	G752A/G758A	SARS2	300	15515	NA	80	0.00876	20	2.231163	8.7603837104054e-05	0.0225642998056568
8/17/21	Mixed_cell_infection	G752A/G758A	SARS2	300	17825	NA	60	0.042163	40	2.506266	0.000421718910920953	0.0253820767161473
8/17/21	Mixed_cell_infection	G752A/G758A	SARS2	300	18043	NA	40	0.07776	60	1.688183	0.000777902487699834	0.0170259524283105
8/17/21	Mixed_cell_infection	G752A/G758A	SARS2	300	22908	NA	20	0.049554	80	1.369863	0.000495662820522425	0.013793321993447
8/17/21	Mixed_cell_infection	G752A/G758A	SARS2	300	17731	NA	10	0	90	1.303361	0	0.0131192928133651
8/17/21	Mixed_cell_infection	G752A/G758A	SARS2	300	18980	NA	0	0	100	1.275067	0	0.012832657468432
8/17/21	Mixed_cell_infection	G752A/G758A	SARS1	100	30544	NA	100	0.010172	0	0	0.000101725173830029	0
8/17/21	Mixed_cell_infection	G752A/G758A	SARS1	100	27923	NA	90	0.025164	10	3.581142	0.000251671666657307	0.0364683810965205
8/17/21	Mixed_cell_infection	G752A/G758A	SARS1	100	32797	NA	80	0.020134	20	2.310042	0.000201360271618887	0.0233714162547483
8/17/21	Mixed_cell_infection	G752A/G758A	SARS1	100	27225	NA	60	0.026692	40	1.292584	0.000266955629483437	0.0130101055931663
8/17/21	Mixed_cell_infection	G752A/G758A	SARS1	100	26460	NA	40	0.010261	60	1.035958	0.000102615264766201	0.0104136139522125
8/17/21	Mixed_cell_infection	G752A/G758A	SARS1	100	23913	NA	20	0.07011	80	0.993842	0.000701345885538628	0.00998813576776486
8/17/21	Mixed_cell_infection	G752A/G758A	SARS1	100	29859	NA	10	0	90	0.807382	0	0.0081065897888024
8/17/21	Mixed_cell_infection	G752A/G758A	SARS1	100	26462	NA	0	0	100	0.816708	0	0.00820061330210973
8/17/21	Mixed_cell_infection	G752A/G758A	VSVG	5	35608	NA	100	3.608817	0	0	0.0367554512101568	0
8/17/21	Mixed_cell_infection	G752A/G758A	VSVG	5	36569	NA	90	3.673912	10	1.724138	0.0374310004449278	0.0173917434136235
8/17/21	Mixed_cell_infection	G752A/G758A	VSVG	5	29754	NA	80	3.6089	20	1.964027	0.0367563122851344	0.0198357032431828
8/17/21	Mixed_cell_infection	G752A/G758A	VSVG	5	25007	NA	60	3.913762	40	1.78841	0.0399240852614559	0.0180459531520888
8/17/21	Mixed_cell_infection	G752A/G758A	VSVG	5	23999	NA	40	3.726708	60	1.792491	0.0379792472910228	0.0180875071559649
8/17/21	Mixed_cell_infection	G752A/G758A	VSVG	5	23210	NA	20	4.518072	80	2.082563	0.0462331920108167	0.0210455419947364
8/17/21	Mixed_cell_infection	G752A/G758A	VSVG	5	30586	NA	10	5.513595	90	2.374788	0.0567142242714493	0.0240344062556953
8/17/21	Mixed_cell_infection	G752A/G758A	VSVG	5	24598	NA	0	0	100	2.219261	0	0.022442571083374
8/19/2021	Bat_ACE2s	G852C/G758A	NA	NA	16821	NA	8865	0	5819	0	0	0
8/19/2021	Bat_ACE2s	G852C/G758A	VSVG	5	16144	NA	8215	21.02252	6031	9.550655	0.236007437450472	0.100380215742936
8/19/2021	Bat_ACE2s	G852C/G758A	SARS1	40	11026	NA	7195	2.279361	2609	41.816788	0.0230574005286502	0.541573326469691
8/19/2021	Bat_ACE2s	G852C/G758A	SARS2	100	15380	NA	8085	0.333952	5554	6.229744	0.00334510864263993	0.0643224804760356
8/19/2021	Bat_ACE2s	G852C/G758A	G740D	100	11670	NA	8639	0.335687	1805	12.686981	0.00336251692897756	0.135670604822507
8/19/2021	Bat_ACE2s	G852C/G758A	G764B	150	12316	NA	9420	1.475584	1644	41.545012	0.0148657903541776	0.536913163815448
8/19/2021	Bat_ACE2s	G852C/G758A	G776G	150	2812	NA	822	0.121655	792	0	0.00121729059766156	0
8/19/2021	Bat_ACE2s	G852C/G758A	G777A	150	2114	NA	961	0.312175	786	0	0.00312663282615432	0
8/19/2021	Bat_ACE2s	G852C/G758A	G778B	150	2839	NA	1149	2.001741	232	4.741379	0.0202204727814468	0.0485746668906386
8/19/2021	Bat_ACE2s	G852C/G758A	G798H	150	3807	NA	1140	1.052632	928	0.862069	0.0105821135858561	0.00865806309094065
8/19/2021	Bat_ACE2s	G852C/G758A	G817A	150	3924	NA	1228	0.895765	911	0.658617	0.00899801095374307	0.00660795452135811
8/19/2021	Bat_ACE2s	G852C/G758A	G807B	150	3674	NA	891	0.897868	699	1.573677	0.00901923126096031	0.0158619075417456
8/19/2021	Bat_ACE2s	G987A/G758A	NA	160	14905	NA	9898	0	3182	0	0	0
8/19/2021	Bat_ACE2s	G987A/G758A	VSVG	160	8944	NA	6094	21.398096	2063	12.021328	0.24077426292775	0.128075764521061
8/19/2021	Bat_ACE2s	G987A/G758A	SARS1	160	7290	NA	6077	2.863255	714	10.22409	0.02905045797039	0.107853509475077
8/19/2021	Bat_ACE2s	G987A/G758A	SARS2	160	10574	NA	6954	0.201323	2372	5.10118	0.00201525927156745	0.0523589145907151
8/19/2021	Bat_ACE2s	G987A/G758A	G740D	10	8501	NA	6208	0.161082	1429	4.968509	0.00161211876544183	0.0509618651057768
8/19/2021	Bat_ACE2s	G987A/G758A	G764B	10	9020	NA	7053	1.035021	1192	7.634228	0.0104041459116465	0.079413708868101
8/19/2021	Bat_ACE2s	G987A/G758A	G776G	10	2657	NA	1087	0.275989	589	0.169779	0.00276370551829688	0.00169923287881016
8/19/2021	Bat_ACE2s	G987A/G758A	G777A	10	1411	NA	865	0.346821	340	0	0.00347423818233933	0
8/19/2021	Bat_ACE2s	G987A/G758A	G778B	10	2731	NA	1179	1.102629	164	6.097561	0.0110875301192145	0.0629138256703095
8/19/2021	Bat_ACE2s	G987A/G758A	G798H	10	3436	NA	1292	0.851393	577	0.866551	0.00855038054105101	0.00870327385207793
8/19/2021	Bat_ACE2s	G987A/G758A	G817A	10	3947	NA	1718	0.698487	723	0.55325	0.00700937839644499	0.0055478609606666
8/19/2021	Bat_ACE2s	G987A/G758A	G807B	10	3057	NA	1073	0.745573	468	0.42735	0.00748366288153918	0.00428265750015542
8/19/2021	Bat_ACE2s	G988A/G758A	NA	800	13832	NA	4728	0	7678	0	0	0
8/19/2021	Bat_ACE2s	G988A/G758A	VSVG	800	13487	NA	4633	24.195985	7505	11.032645	0.277018926404807	0.11690068129551
8/19/2021	Bat_ACE2s	G988A/G758A	SARS1	800	9341	NA	6018	14.140911	2355	74.522293	0.152462733543797	1.36736635148437
8/19/2021	Bat_ACE2s	G988A/G758A	SARS2	800	12617	NA	4320	0.300926	7003	3.484221	0.00301379692702198	0.0354636780565691
8/19/2021	Bat_ACE2s	G988A/G758A	G740D	800	13227	NA	6337	0.91526	5334	9.636295	0.00919474238204646	0.101327492572832
8/19/2021	Bat_ACE2s	G988A/G758A	G764B	800	10832	NA	6928	1.400115	2697	15.461624	0.0141000907087822	0.167964600875454
8/19/2021	Bat_ACE2s	G988A/G758A	G776G	800	3690	NA	808	0.49505	1825	0.383562	0.00496279431725337	0.00384299485452532
8/19/2021	Bat_ACE2s	G988A/G758A	G777A	800	2888	NA	777	0.2574	1643	0.121729	0.00257731843365525	0.00121803149927961
8/19/2021	Bat_ACE2s	G988A/G758A	G778B	50	2578	NA	957	1.253918	116	0.862069	0.0126184589433385	0.00865806309094065
8/19/2021	Bat_ACE2s	G988A/G758A	G798H	50	2774	NA	859	1.629802	90	3.333333	0.0164322936566673	0.0339015482274055
8/19/2021	Bat_ACE2s	G988A/G758A	G817A	50	5100	NA	1003	0.797607	2228	1.122083	0.00800804900434779	0.011284258439112
8/19/2021	Bat_ACE2s	G988A/G758A	G807B	50	2474	NA	815	0.368098	69	4.347826	0.00368777147819948	0.0444517616617429
8/19/2021	Bat_ACE2s	G999D/G758A	NA	50	11909	NA	10035	0	639	0	0	0
8/19/2021	Bat_ACE2s	G999D/G758A	VSVG	50	8304	NA	6948	25.402994	616	22.077922	0.293069813632026	0.249460858631583
8/19/2021	Bat_ACE2s	G999D/G758A	SARS1	50	8889	NA	7899	0.898848	407	2.211302	0.00902912009812007	0.0223611779973533
8/19/2021	Bat_ACE2s	G999D/G758A	SARS2	50	8719	NA	7552	0	534	0.93633	0	0.0094074112606856
8/19/2021	Bat_ACE2s	G999D/G758A	G740D	50	9624	NA	8252	0.036355	524	0.381679	0.00036361610032224	0.00382409253035749
8/19/2021	Bat_ACE2s	G999D/G758A	G764B	50	8918	NA	7791	0.115518	422	3.554502	0.00115584773470162	0.036192124760493
8/19/2021	Bat_ACE2s	G999D/G758A	G776G	50	2221	NA	1050	0.761905	143	0	0.00764822323748904	0
8/19/2021	Bat_ACE2s	G999D/G758A	G777A	50	2350	NA	1043	1.246405	77	2.597403	0.0125423778062172	0.0263173124507067
8/19/2021	Bat_ACE2s	G999D/G758A	G778B	50	3220	NA	1422	0.914205	85	1.176471	0.00918409498686227	0.0118344618136695
8/19/2021	Bat_ACE2s	G999D/G758A	G798H	50	3145	NA	1280	0.859375	122	1.639344	0.00863088919927514	0.0165292992845439
8/19/2021	Bat_ACE2s	G999D/G758A	G817A	50	3055	NA	1229	0.81367	132	1.515152	0.00816998361224484	0.0152674770538653
8/19/2021	Bat_ACE2s	G999D/G758A	G807B	50	3067	NA	1021	0.783546	93	1.075269	0.00786631851617964	0.0108109179520417
8/19/2021	Bat_ACE2s	G1001B/G758A	NA	400	12654	NA	715	0	9890	0	0	0
8/19/2021	Bat_ACE2s	G1001B/G758A	VSVG	400	13663	NA	830	14.698795	11168	15.034026	0.15898160497828	0.162919315523916
8/19/2021	Bat_ACE2s	G1001B/G758A	SARS1	400	12087	NA	667	0.449775	9877	0.182242	0.00450789530967176	0.00182408262763917
8/19/2021	Bat_ACE2s	G1001B/G758A	SARS2	400	13493	NA	843	0	11260	0.017762	0	0.000177635776300341
8/19/2021	Bat_ACE2s	G1001B/G758A	G740D	400	13972	NA	849	0	11411	0.008763	0	8.7633839732774e-05
8/19/2021	Bat_ACE2s	G1001B/G758A	G764B	400	14142	NA	808	0	11872	0.033693	0	0.000336986773665322
8/19/2021	Bat_ACE2s	G1001B/G758A	G776G	400	7534	NA	358	0.27933	5545	0.324617	0.00279720854262986	0.00325145023996876
8/19/2021	Bat_ACE2s	G1001B/G758A	G777A	400	8568	NA	388	0.515464	5701	0.613927	0.00516797098745811	0.00615819280596296
8/19/2021	Bat_ACE2s	G1001B/G758A	G778B	400	9611	NA	485	0.412371	6618	0.543971	0.00413223593915482	0.00545455909677722
8/19/2021	Bat_ACE2s	G1001B/G758A	G798H	400	8969	NA	406	0.492611	6059	0.313583	0.00493828327424592	0.003140757017784
8/19/2021	Bat_ACE2s	G1001B/G758A	G817A	400	9475	NA	443	0	6418	0.296042	0	0.00296481071099512
8/19/2021	Bat_ACE2s	G1001B/G758A	G807B	400	7939	NA	314	0	4936	0.425446	0	0.0042635359663169
8/19/2021	Bat_ACE2s	G973A/G758A	NA	400	13198	NA	10602	0	1143	0	0	0
8/19/2021	Bat_ACE2s	G973A/G758A	VSVG	400	8520	NA	6933	22.746286	872	12.5	0.258075193696028	0.133531392624523
8/19/2021	Bat_ACE2s	G973A/G758A	SARS1	400	7797	NA	6491	0.57002	678	0.147493	0.00571650814266468	0.00147601877996695
8/19/2021	Bat_ACE2s	G973A/G758A	SARS2	400	8893	NA	7345	0.027229	792	0	0.000272327077652738	0
8/19/2021	Bat_ACE2s	G973A/G758A	G740D	400	9430	NA	7746	0.02582	853	0	0.000258233339358925	0
8/19/2021	Bat_ACE2s	G973A/G758A	G764B	400	9419	NA	7921	0.113622	722	0	0.00113686598731305	0
8/19/2021	Bat_ACE2s	G973A/G758A	G776G	400	2775	NA	1412	0.283286	271	0	0.00283688014201791	0
8/19/2021	Bat_ACE2s	G973A/G758A	G777A	400	3257	NA	1116	2.060932	228	0.877193	0.0208246557894204	0.00881062985914603
8/19/2021	Bat_ACE2s	G973A/G758A	G778B	400	2838	NA	1727	0.579039	346	0	0.00580721930511458	0
8/19/2021	Bat_ACE2s	G973A/G758A	G798H	400	2740	NA	1114	1.256732	238	1.260504	0.0126469566825857	0.0126851574847625
8/19/2021	Bat_ACE2s	G973A/G758A	G817A	400	2092	NA	963	0.519211	216	0.462963	0.00520563584187876	0.00464037992859528
8/19/2021	Bat_ACE2s	G973A/G758A	G807B	400	2264	NA	1083	0.554017	229	0.436681	0.005555573660758	0.00437637236295683
8/19/2021	Bat_ACE2s	G974D/G758A	NA	80	13420	NA	8314	0.024056	3431	0	0.000240588939197914	0
8/19/2021	Bat_ACE2s	G974D/G758A	VSVG	80	11556	NA	6502	21.854814	4036	13.057483	0.246601730506096	0.139923009845827
8/19/2021	Bat_ACE2s	G974D/G758A	SARS1	80	7890	NA	5743	4.527251	1527	34.250164	0.046329330007029	0.419313009229906
8/19/2021	Bat_ACE2s	G974D/G758A	SARS2	80	10647	NA	6450	0	3247	0.123191	0	0.00123266942488353
8/19/2021	Bat_ACE2s	G974D/G758A	G740D	80	9797	NA	5999	0.050008	2867	0.069759	0.000500205081705525	0.000697833429119806
8/19/2021	Bat_ACE2s	G974D/G758A	G764B	80	7598	NA	5304	0.886124	1672	21.949761	0.00890073427242501	0.247817476891685
8/19/2021	Bat_ACE2s	G974D/G758A	G776G	80	2744	NA	915	0.10929	537	0	0.00109349765069293	0
8/19/2021	Bat_ACE2s	G974D/G758A	G777A	80	4078	NA	861	1.393728	389	2.056555	0.0140353158548994	0.0207799657358399
8/19/2021	Bat_ACE2s	G974D/G758A	G778B	80	1695	NA	912	1.20614	120	3.333333	0.0121347289143842	0.0339015482274055
8/19/2021	Bat_ACE2s	G974D/G758A	G798H	80	2496	NA	920	0.76087	463	0.647948	0.00763779382927857	0.00650056295091946
8/19/2021	Bat_ACE2s	G974D/G758A	G817A	80	2056	NA	700	1.285714	361	0.831025	0.0129405083813788	0.0083449726305046
8/19/2021	Bat_ACE2s	G974D/G758A	G807B	80	1898	NA	777	0.1287	383	1.044386	0.00128782889576894	0.0104987798238133
8/19/2021	Bat_ACE2s	G975C/G758A	NA	4	11770	NA	7009	0.014267	3631	0	0.000142680178332568	0
8/19/2021	Bat_ACE2s	G975C/G758A	VSVG	4	11495	NA	6748	23.814464	3679	9.785268	0.271998557585845	0.102977446313393
8/19/2021	Bat_ACE2s	G975C/G758A	SARS1	4	6044	NA	5213	5.52465	290	32.068966	0.0568312320756222	0.38667720134913
8/19/2021	Bat_ACE2s	G975C/G758A	SARS2	4	12235	NA	6791	0.014725	4235	0.070838	0.000147260842345663	0.000708631019664027
8/19/2021	Bat_ACE2s	G975C/G758A	G740D	4	10950	NA	6117	0.016348	3747	0.13344	0.000163493364311745	0.00133529110449473
8/19/2021	Bat_ACE2s	G975C/G758A	G764B	4	8388	NA	6954	1.179177	715	24.335664	0.0118618443315384	0.278863259411297
8/19/2021	Bat_ACE2s	G975C/G758A	G776G	4	3267	NA	833	0.120048	685	0.145985	0.00120120115332635	0.00146091661920704
8/19/2021	Bat_ACE2s	G975C/G758A	G777A	4	5040	NA	656	2.286585	592	2.364865	0.0231313282792692	0.0239327675957113
8/19/2021	Bat_ACE2s	G975C/G758A	G778B	4	1572	NA	853	0	30	10	0	0.105360515657826
8/19/2021	Bat_ACE2s	G975C/G758A	G798H	4	2783	NA	710	0.28169	738	0.948509	0.00282087492921198	0.00953035995329316
8/19/2021	Bat_ACE2s	G975C/G758A	G817A	4	2122	NA	602	0.498339	626	0.159744	0.00499584849554201	0.00159871726769699
8/19/2021	Bat_ACE2s	G975C/G758A	G807B	4	2484	NA	872	1.261468	846	0.827423	0.0126949205962314	0.00830865144652609
8/21/2021	Bat_ACE2s	G852C/G758A	NA	NA	19858	NA	8175	0	9542	0	0	0
8/21/2021	Bat_ACE2s	G852C/G758A	VSVG	5	21196	NA	8970	16.332219	9943	6.969727	0.178316216888011	0.0722452296746838
8/21/2021	Bat_ACE2s	G852C/G758A	SARS1	50	16908	NA	7564	2.141724	7765	29.645847	0.0216499172861782	0.35162837076569
8/21/2021	Bat_ACE2s	G852C/G758A	SARS2	50	52380	NA	20812	0.225831	26240	3.498476	0.00226086382764216	0.0356113850217412
8/21/2021	Bat_ACE2s	G852C/G758A	G740D	50	51469	NA	22782	0.531121	23383	8.360775	0.00532536461683939	0.0873107854442316
8/21/2021	Bat_ACE2s	G852C/G758A	G764B	50	48160	NA	22200	1.666667	21442	22.600504	0.0168071217062117	0.256189917041518
8/21/2021	Bat_ACE2s	G852C/G758A	G776G	150	23172	NA	8836	0	11815	0.008464	0	8.46435821669003e-05
8/21/2021	Bat_ACE2s	G852C/G758A	G777A	150	18313	NA	6970	0.028694	9360	0.021368	0.00028698117515848	0.000213702832823864
8/21/2021	Bat_ACE2s	G852C/G758A	G778B	150	20232	NA	8658	0.08085	9395	0.691857	0.000808827012396552	0.00694261427091355
8/21/2021	Bat_ACE2s	G852C/G758A	G798H	150	20180	NA	8513	0.03524	9540	0.020964	0.000352462107471574	0.000209661977536445
8/21/2021	Bat_ACE2s	G852C/G758A	G817A	150	17914	NA	6397	0.015632	9635	0.083031	0.000156332219244612	0.000830654898276258
8/21/2021	Bat_ACE2s	G852C/G758A	G807B	150	19868	NA	7421	0.013475	10346	0.038662	0.000134759079596871	0.000386694756781136
8/21/2021	Bat_ACE2s	G987A/G758A	NA	NA	67388	NA	27589	0	26402	0	0	0
8/21/2021	Bat_ACE2s	G987A/G758A	VSVG	5	58100	NA	26304	16.145833	22934	10.163949	0.176091003068163	0.107183832445632
8/21/2021	Bat_ACE2s	G987A/G758A	SARS1	50	52945	NA	28666	3.488453	18096	35.687445	0.0355075267705142	0.441415317194966
8/21/2021	Bat_ACE2s	G987A/G758A	SARS2	50	48730	NA	23403	0.098278	19937	2.262126	0.000983263244905724	0.0228810459684917
8/21/2021	Bat_ACE2s	G987A/G758A	G740D	50	48543	NA	25210	0.253868	18035	4.729692	0.0025419079123195	0.0484519873576564
8/21/2021	Bat_ACE2s	G987A/G758A	G764B	50	45298	NA	24776	1.07362	14868	10.519236	0.0107942488518107	0.111146511181781
8/21/2021	Bat_ACE2s	G987A/G758A	G776G	150	16467	NA	7972	0	7050	0	0	0
8/21/2021	Bat_ACE2s	G987A/G758A	G777A	150	14026	NA	6643	0.075267	6224	0.144602	0.000752953398276971	0.00144706649587789
8/21/2021	Bat_ACE2s	G987A/G758A	G778B	150	11426	NA	7783	3.070795	2649	8.795772	0.0311893193123196	0.0920689303332582
8/21/2021	Bat_ACE2s	G987A/G758A	G798H	150	14435	NA	6877	0.058165	6282	0.111429	0.000581819223983841	0.00111491128267094
8/21/2021	Bat_ACE2s	G987A/G758A	G817A	150	12700	NA	6049	0.049595	5534	0	0.000496073023878749	0
8/21/2021	Bat_ACE2s	G987A/G758A	G807B	150	12985	NA	6192	0.01615	5741	0.034837	0.000161513042529301	0.00034843069492504
8/21/2021	Bat_ACE2s	G988A/G758A	NA	NA	57225	NA	8334	0	43617	0	0	0
8/21/2021	Bat_ACE2s	G988A/G758A	VSVG	5	54505	NA	7548	14.5469	42666	6.110252	0.157202498559088	0.0630489857131427
8/21/2021	Bat_ACE2s	G988A/G758A	SARS1	50	44419	NA	7969	3.777136	31970	23.956835	0.0385031850381599	0.273869046403979
8/21/2021	Bat_ACE2s	G988A/G758A	SARS2	50	48527	NA	6384	0.156642	37944	1.467953	0.00156764811847527	0.0147883404711579
8/21/2021	Bat_ACE2s	G988A/G758A	G740D	50	48124	NA	6683	0.418974	37323	4.002894	0.00419854155338337	0.0408521408079832
8/21/2021	Bat_ACE2s	G988A/G758A	G764B	50	39516	NA	8065	1.388717	27252	10.193747	0.0139844988776675	0.107515580587465
8/21/2021	Bat_ACE2s	G988A/G758A	G776G	150	28224	NA	3595	0	22083	0.02717	0	0.00027173691713206
8/21/2021	Bat_ACE2s	G988A/G758A	G777A	150	23196	NA	2720	0.110294	18461	0.092086	0.00110354868592566	0.000921284252040976
8/21/2021	Bat_ACE2s	G988A/G758A	G778B	150	18809	NA	4220	10.876777	12346	51.15017	0.115150245741322	0.716419287546297
8/21/2021	Bat_ACE2s	G988A/G758A	G798H	150	11805	NA	3394	2.857985	6903	16.166884	0.0289962060284763	0.176342077565096
8/21/2021	Bat_ACE2s	G988A/G758A	G817A	150	19658	NA	2383	0.041964	15735	0.069908	0.00041972807350516	0.000699324470366032
8/21/2021	Bat_ACE2s	G988A/G758A	G807B	150	7009	NA	2802	3.140614	3227	17.353579	0.0319098880791459	0.190598665743963
8/21/2021	Bat_ACE2s	G999D/G758A	NA	NA	60448	NA	32629	0	6826	0	0	0
8/21/2021	Bat_ACE2s	G999D/G758A	VSVG	5	53388	NA	28977	20.861373	6591	18.282506	0.233969099183078	0.201902082196586
8/21/2021	Bat_ACE2s	G999D/G758A	SARS1	50	52704	NA	34920	0.355097	5593	4.59503	0.00355728965901901	0.047039512454764
8/21/2021	Bat_ACE2s	G999D/G758A	SARS2	50	48824	NA	30972	0.02583	5318	0.883791	0.000258333365190654	0.00887719596843743
8/21/2021	Bat_ACE2s	G999D/G758A	G740D	50	44479	NA	28568	0.014002	4922	0.345388	0.000140029803715373	0.00345985841331144
8/21/2021	Bat_ACE2s	G999D/G758A	G764B	50	51354	NA	35034	0.097049	5545	1.550947	0.000970961230327646	0.0156310000452085
8/21/2021	Bat_ACE2s	G999D/G758A	G776G	150	12454	NA	9892	0.020218	1434	0.069735	0.00020220044113149	0.000697593261610188
8/21/2021	Bat_ACE2s	G999D/G758A	G777A	150	10183	NA	7782	0.231303	1346	0.148588	0.00231570918604628	0.00148698501443546
8/21/2021	Bat_ACE2s	G999D/G758A	G778B	150	13298	NA	10801	0.083326	1325	0.528302	0.000833607354084661	0.0052970244959581
8/21/2021	Bat_ACE2s	G999D/G758A	G798H	150	11799	NA	9395	0.05322	1446	0.069156	0.000532341668686262	0.000691799237921446
8/21/2021	Bat_ACE2s	G999D/G758A	G817A	150	10845	NA	8752	0.05713	1256	0.159236	0.00057146325402603	0.00159362915266232
8/21/2021	Bat_ACE2s	G999D/G758A	G807B	150	9197	NA	7129	0.168327	1158	0.172712	0.00168468829074743	0.00172861319127519
8/21/2021	Bat_ACE2s	G1001B/G758A	NA	NA	32859	NA	907	0	29051	0	0	0
8/21/2021	Bat_ACE2s	G1001B/G758A	VSVG	5	29542	NA	904	8.075221	26189	7.102218	0.0841995629374503	0.0736704155878673
8/21/2021	Bat_ACE2s	G1001B/G758A	SARS1	50	27655	NA	755	0	24784	0.060523	0	0.000605413225609282
8/21/2021	Bat_ACE2s	G1001B/G758A	SARS2	50	27437	NA	739	0	24721	0.004045	0	4.04508181232818e-05
8/21/2021	Bat_ACE2s	G1001B/G758A	G740D	50	33923	NA	1004	0	30560	0.013089	0	0.000130898566843596
8/21/2021	Bat_ACE2s	G1001B/G758A	G764B	50	34508	NA	1002	0	31122	0.022492	0	0.000224945298296628
8/21/2021	Bat_ACE2s	G1001B/G758A	G776G	150	28267	NA	677	0	25495	0.109825	0	0.00109885351844777
8/21/2021	Bat_ACE2s	G1001B/G758A	G777A	150	22883	NA	560	0.892857	20000	0.625	0.00896866854131899	0.00626961301359537
8/21/2021	Bat_ACE2s	G1001B/G758A	G778B	150	28022	NA	678	0.147493	25195	0.309585	0.00147601877996695	0.00310065205713812
8/21/2021	Bat_ACE2s	G1001B/G758A	G798H	150	23490	NA	567	0	21276	0.202106	0	0.00202310509773656
8/21/2021	Bat_ACE2s	G1001B/G758A	G817A	150	24435	NA	557	0	22139	0.144541	0	0.00144645561271487
8/21/2021	Bat_ACE2s	G1001B/G758A	G807B	150	28092	NA	635	0.15748	25069	0.546492	0.00157604130089158	0.00547990730318459
8/21/2021	Bat_ACE2s	G973A/G758A	NA	NA	80471	NA	53527	0	14554	0	0	0
8/21/2021	Bat_ACE2s	G973A/G758A	VSVG	5	45527	NA	24667	20.501074	8325	8.828829	0.229426673853021	0.0924314463364394
8/21/2021	Bat_ACE2s	G973A/G758A	SARS1	50	50137	NA	32213	0.052774	9146	0.032801	0.000527879303766735	0.000328063807046583
8/21/2021	Bat_ACE2s	G973A/G758A	SARS2	50	45247	NA	27608	0.010866	8538	0	0.000108665903925467	0
8/21/2021	Bat_ACE2s	G973A/G758A	G740D	50	52791	NA	32878	0.024332	10371	0.009642	0.000243349607114013	9.64246487070072e-05
8/21/2021	Bat_ACE2s	G973A/G758A	G764B	50	50130	NA	32368	0.027805	10128	0.009874	0.00027808866306829	9.87448751147012e-05
8/21/2021	Bat_ACE2s	G973A/G758A	G776G	150	10165	NA	6590	0.257967	2161	0.185099	0.0025830030820563	0.0018527051988608
8/21/2021	Bat_ACE2s	G973A/G758A	G777A	150	9277	NA	5743	0.539788	2238	0.625559	0.00541250119361568	0.00627523818664933
8/21/2021	Bat_ACE2s	G973A/G758A	G778B	150	11319	NA	7239	0.359166	2673	0.785634	0.00359812549666414	0.00788736363407087
8/21/2021	Bat_ACE2s	G973A/G758A	G798H	150	9962	NA	6379	0.65841	2025	1.037037	0.00660587079977019	0.0104245169616326
8/21/2021	Bat_ACE2s	G973A/G758A	G817A	150	8398	NA	5322	0.225479	1768	0.622172	0.00225733586662168	0.00624115555687742
8/21/2021	Bat_ACE2s	G973A/G758A	G807B	150	10386	NA	6626	0.724419	2277	1.054018	0.00727055655778323	0.0105961211308294
8/21/2021	Bat_ACE2s	G974D/G758A	NA	NA	79052	NA	40797	0	27835	0	0	0
8/21/2021	Bat_ACE2s	G974D/G758A	VSVG	5	52564	NA	25049	17.202284	19067	12.387895	0.188769709518401	0.132251012660897
8/21/2021	Bat_ACE2s	G974D/G758A	SARS1	50	47995	NA	25955	3.305721	16307	36.695897	0.0336159476368116	0.457220040613143
8/21/2021	Bat_ACE2s	G974D/G758A	SARS2	50	51824	NA	25852	0.007736	19699	0.060917	7.73629924391574e-05	0.000609355619430851
8/21/2021	Bat_ACE2s	G974D/G758A	G740D	50	51511	NA	25974	0	19184	0.015638	0	0.000156392228627048
8/21/2021	Bat_ACE2s	G974D/G758A	G764B	50	54722	NA	29651	0.883613	18860	14.061506	0.00887540009829713	0.151538331648638
8/21/2021	Bat_ACE2s	G974D/G758A	G776G	150	11807	NA	5952	0.201613	4408	0.34029	0.00201816512593416	0.00340870303270497
8/21/2021	Bat_ACE2s	G974D/G758A	G777A	150	10242	NA	5380	0.223048	3513	0.59778	0.00223297122562389	0.00599573857093906
8/21/2021	Bat_ACE2s	G974D/G758A	G778B	150	8072	NA	5540	0.830325	1337	6.731488	0.00833791399619403	0.0696876270594368
8/21/2021	Bat_ACE2s	G974D/G758A	G798H	150	9661	NA	4947	0.444714	3587	0.585447	0.00445705794233154	0.00587167459153007
8/21/2021	Bat_ACE2s	G974D/G758A	G817A	150	9065	NA	4628	0.194468	3380	0.35503	0.00194657334518311	0.00355661727161673
8/21/2021	Bat_ACE2s	G974D/G758A	G807B	150	12768	NA	6453	0.635363	4480	0.758929	0.00637390021232256	0.00761823520337747
8/21/2021	Bat_ACE2s	G975C/G758A	NA	NA	67479	NA	24939	0	34378	0	0	0
8/21/2021	Bat_ACE2s	G975C/G758A	VSVG	5	59835	NA	23716	17.916175	29470	6.508314	0.197429204774226	0.0672976734331449
8/21/2021	Bat_ACE2s	G975C/G758A	SARS1	50	46695	NA	24064	3.565492	17148	36.272452	0.0363060816214431	0.450553252217692
8/21/2021	Bat_ACE2s	G975C/G758A	SARS2	50	60994	NA	24917	0.016053	29967	0.160176	0.00016054288631961	0.00160304418904043
8/21/2021	Bat_ACE2s	G975C/G758A	G740D	50	53798	NA	21490	0.023267	26921	0.014858	0.000232697071863784	0.000148591039101627
8/21/2021	Bat_ACE2s	G975C/G758A	G764B	50	41199	NA	23470	1.265445	13105	13.910721	0.0127351995026987	0.149785300309739
8/21/2021	Bat_ACE2s	G975C/G758A	G776G	150	19671	NA	6808	0.249706	10385	0.452576	0.00250018285404101	0.00453603225668506
8/21/2021	Bat_ACE2s	G975C/G758A	G777A	150	14078	NA	4901	0.795756	7264	0.894824	0.00798939035433448	0.00898851594545604
8/21/2021	Bat_ACE2s	G975C/G758A	G778B	150	8514	NA	6149	0.471621	597	5.19263	0.00472736640951624	0.053323037132882
8/21/2021	Bat_ACE2s	G975C/G758A	G798H	150	16783	NA	6067	1.384539	8723	1.524705	0.0139421313983299	0.0153644814514251
8/21/2021	Bat_ACE2s	G975C/G758A	G817A	150	13644	NA	4778	0.209293	7190	0.458971	0.00209512323872352	0.00460027505837273
8/21/2021	Bat_ACE2s	G975C/G758A	G807B	150	17838	NA	6249	0.912146	9530	1.143757	0.00916331523122409	0.0115034820683201
8/24/2021	Bat_ACE2s	G852C/G758A	NA	NA	62655	NA	32588	0	22995	0	0	0
8/24/2021	Bat_ACE2s	G852C/G758A	VSVG	5	56357	NA	28850	24.180243	20975	10.769964	0.276811280864152	0.113952476624359
8/24/2021	Bat_ACE2s	G852C/G758A	SARS1	50	48620	NA	26128	2.223668	17184	34.5554	0.0224876423250143	0.423966202765532
8/24/2021	Bat_ACE2s	G852C/G758A	SARS2	50	46733	NA	23995	0.212544	17678	3.659916	0.00212770195326246	0.0372857128744183
8/24/2021	Bat_ACE2s	G852C/G758A	G740D	50	45055	NA	24930	0.497393	15079	7.858611	0.00498634116175951	0.0818459517079025
8/24/2021	Bat_ACE2s	G852C/G758A	G764B	50	39238	NA	20834	1.622348	13840	22.124277	0.0163565215452712	0.250055924814422
8/24/2021	Bat_ACE2s	G852C/G758A	G776G	150	41329	NA	19728	0	16916	0.017735	0	0.00017736572837086
8/24/2021	Bat_ACE2s	G852C/G758A	G777A	150	156	NA	6	0	7	0	0	0
8/24/2021	Bat_ACE2s	G852C/G758A	G778B	150	25475	NA	11452	0.122249	9834	0.782998	0.00122323785045528	0.00786079525401359
8/24/2021	Bat_ACE2s	G852C/G758A	G798H	150	24039	NA	10204	0.068601	10069	0.158904	0.000686245412529788	0.00159030386312433
8/24/2021	Bat_ACE2s	G852C/G758A	G817A	150	24563	NA	10042	0.069707	10600	0.141509	0.00069731306625511	0.00141609218542062
8/24/2021	Bat_ACE2s	G852C/G758A	G807B	150	27124	NA	11312	0.238685	11562	0.242173	0.00238970306726119	0.00242466713101354
8/24/2021	Bat_ACE2s	G987A/G758A	NA	NA	68755	NA	37968	0	22291	0	0	0
8/24/2021	Bat_ACE2s	G987A/G758A	VSVG	5	63450	NA	35983	22.899703	20083	17.606931	0.260063053286149	0.193668866688123
8/24/2021	Bat_ACE2s	G987A/G758A	SARS1	50	51456	NA	29400	2.010204	16292	24.508961	0.0203068351876176	0.2811562255189
8/24/2021	Bat_ACE2s	G987A/G758A	SARS2	50	48660	NA	27282	0.113628	16075	2.376361	0.00113692605556557	0.0240505190265718
8/24/2021	Bat_ACE2s	G987A/G758A	G740D	50	46160	NA	26630	0.210289	14455	3.680387	0.00210510417783555	0.0374982222927949
8/24/2021	Bat_ACE2s	G987A/G758A	G764B	50	41848	NA	25036	0.730947	11541	8.205528	0.00733631507133095	0.0856181080397387
8/24/2021	Bat_ACE2s	G987A/G758A	G776G	150	38099	NA	19859	0.020142	13711	0.02188	0.00020144028773249	0.000218823940212106
8/24/2021	Bat_ACE2s	G987A/G758A	G777A	150	33869	NA	17818	0.022449	12468	0.048123	0.000224515201651821	0.000481345828317981
8/24/2021	Bat_ACE2s	G987A/G758A	G778B	150	14782	NA	8688	0.840239	3226	6.013639	0.0084378890700732	0.0620205099901743
8/24/2021	Bat_ACE2s	G987A/G758A	G798H	150	16991	NA	8219	0.060835	5969	0.067013	0.000608535119943571	0.000670354637471642
8/24/2021	Bat_ACE2s	G987A/G758A	G817A	150	14487	NA	7112	0.112486	5022	0.119474	0.00112549312984263	0.00119545427080238
8/24/2021	Bat_ACE2s	G987A/G758A	G807B	150	20753	NA	10361	0.221986	7356	0.31267	0.00222232754161738	0.00313159833953538
8/24/2021	Bat_ACE2s	G988A/G758A	NA	NA	43897	NA	8770	0	30583	0	0	0
8/24/2021	Bat_ACE2s	G988A/G758A	VSVG	5	47473	NA	9647	19.342801	33633	8.705735	0.214962123156245	0.0910822152560542
8/24/2021	Bat_ACE2s	G988A/G758A	SARS1	50	34440	NA	7796	0.962032	23082	9.444589	0.00966689422512447	0.0992082464037406
8/24/2021	Bat_ACE2s	G988A/G758A	SARS2	50	39909	NA	7749	0.090334	28767	1.060243	0.000903748257459877	0.0106590362255049
8/24/2021	Bat_ACE2s	G988A/G758A	G740D	50	40205	NA	8012	0.262107	28472	3.213684	0.00262451101805374	0.0326645653347042
8/24/2021	Bat_ACE2s	G988A/G758A	G764B	50	30402	NA	7258	0.606228	19622	6.013658	0.0060807302241418	0.0620207121471863
8/24/2021	Bat_ACE2s	G988A/G758A	G776G	150	39169	NA	6839	0.043866	29055	0.006883	0.000438756239443127	6.88323688931709e-05
8/24/2021	Bat_ACE2s	G988A/G758A	G777A	150	37345	NA	6674	0.044951	27743	0.064881	0.000449611059906186	0.00064902056829224
8/24/2021	Bat_ACE2s	G988A/G758A	G778B	150	20869	NA	4910	1.894094	12421	23.959424	0.0191226173553561	0.273903093436006
8/24/2021	Bat_ACE2s	G988A/G758A	G798H	150	16164	NA	3332	0.30012	10236	3.438843	0.0030057126318556	0.0349936270833601
8/24/2021	Bat_ACE2s	G988A/G758A	G817A	150	19056	NA	2836	0.176305	13479	0.148379	0.00176460600179283	0.0014848919065155
8/24/2021	Bat_ACE2s	G988A/G758A	G807B	150	8047	NA	3165	0.347551	2871	2.26402	0.0034815636152168	0.0229004245192422
8/24/2021	Bat_ACE2s	G999D/G758A	NA	NA	74547	NA	56015	0	6646	0	0	0
8/24/2021	Bat_ACE2s	G999D/G758A	VSVG	5	67145	NA	50840	24.248623	6386	22.126527	0.277713563546013	0.25008481741943
8/24/2021	Bat_ACE2s	G999D/G758A	SARS1	50	58816	NA	46486	0.230177	4730	4.862579	0.00230442314463414	0.049847802772012
8/24/2021	Bat_ACE2s	G999D/G758A	SARS2	50	48915	NA	38218	0.005233	4470	0.604027	5.2331369262264e-05	0.00605858622471073
8/24/2021	Bat_ACE2s	G999D/G758A	G740D	50	50061	NA	39117	0.015339	4569	0.284526	0.000153401765449231	0.00284931544659379
8/24/2021	Bat_ACE2s	G999D/G758A	G764B	50	38516	NA	30210	0.069513	3091	3.008735	0.000695371714880439	0.0305492630859842
8/24/2021	Bat_ACE2s	G999D/G758A	G776G	150	30776	NA	23775	0.071504	3289	0.030404	0.000715295763028598	0.000304086229531405
8/24/2021	Bat_ACE2s	G999D/G758A	G777A	150	20560	NA	15731	0.095353	2040	0.147059	0.000953984898926602	0.00147167237876117
8/24/2021	Bat_ACE2s	G999D/G758A	G778B	150	17561	NA	12935	0.23966	1282	0.858034	0.00239947644248704	0.00861736304961918
8/24/2021	Bat_ACE2s	G999D/G758A	G798H	150	15363	NA	11276	0.070947	1392	0.143678	0.000709721792940509	0.00143781315811675
8/24/2021	Bat_ACE2s	G999D/G758A	G817A	150	17194	NA	12561	0.079611	1554	0	0.000796427063855706	0
8/24/2021	Bat_ACE2s	G999D/G758A	G807B	150	15998	NA	11806	0.203286	1363	0.366838	0.00203492906444426	0.00367512500646263
8/24/2021	Bat_ACE2s	G1001B/G758A	NA	NA	32051	NA	4306	0	23831	0	0	0
8/24/2021	Bat_ACE2s	G1001B/G758A	VSVG	5	31330	NA	4422	16.214383	24023	16.213629	0.176908828075868	0.176899828958426
8/24/2021	Bat_ACE2s	G1001B/G758A	SARS1	50	32912	NA	4151	0.048181	25612	0.089802	0.000481926107734153	0.000898423461522684
8/24/2021	Bat_ACE2s	G1001B/G758A	SARS2	50	26293	NA	3325	0.030075	20285	0.00493	0.000300795234350925	4.93012152849724e-05
8/24/2021	Bat_ACE2s	G1001B/G758A	G740D	50	27440	NA	3479	0.028744	21309	0.018771	0.0002874813187948	0.000187727619726969
8/24/2021	Bat_ACE2s	G1001B/G758A	G764B	50	25128	NA	3040	0.032895	19453	0.030844	0.000329004115919191	0.000308487577400199
8/24/2021	Bat_ACE2s	G1001B/G758A	G776G	150	27399	NA	2729	0.183217	21116	0.165751	0.00183385047638045	0.00165888518950373
8/24/2021	Bat_ACE2s	G1001B/G758A	G777A	150	30944	NA	3299	0.151561	24068	0.132957	0.00151675969864606	0.00133045466242648
8/24/2021	Bat_ACE2s	G1001B/G758A	G778B	150	31909	NA	3166	0.221099	24552	0.171065	0.00221343784716605	0.00171211483249345
8/24/2021	Bat_ACE2s	G1001B/G758A	G798H	150	35326	NA	3806	0.105097	28134	0.138622	0.00105152265622111	0.0013871816917912
8/24/2021	Bat_ACE2s	G1001B/G758A	G817A	150	30933	NA	3429	0.116652	23596	0.177996	0.00116720091403989	0.00178154601110447
8/24/2021	Bat_ACE2s	G1001B/G758A	G807B	150	34576	NA	6844	0.102279	23394	0.299222	0.00102331340661257	0.00299670564051447
8/24/2021	Bat_ACE2s	G973A/G758A	NA	NA	63640	NA	49111	0	5544	0	0	0
8/24/2021	Bat_ACE2s	G973A/G758A	VSVG	5	54360	NA	41745	24.891604	4543	15.298261	0.286237835863693	0.166034053253952
8/24/2021	Bat_ACE2s	G973A/G758A	SARS1	50	51013	NA	39829	0.057747	4355	0.987371	0.000577636800018181	0.0099227783327423
8/24/2021	Bat_ACE2s	G973A/G758A	SARS2	50	45439	NA	35460	0.00564	4089	0.024456	5.64015905397611e-05	0.000244589909673322
8/24/2021	Bat_ACE2s	G973A/G758A	G740D	50	48059	NA	37534	0	4362	0.229253	0	0.00229516187009725
8/24/2021	Bat_ACE2s	G973A/G758A	G764B	50	43905	NA	34029	0.020571	3959	0.202071	0.000205731161204173	0.00202275438899454
8/24/2021	Bat_ACE2s	G973A/G758A	G776G	150	17843	NA	12576	0.119275	2466	0.243309	0.00119346189241063	0.0024360547734909
8/24/2021	Bat_ACE2s	G973A/G758A	G777A	150	22902	NA	16623	0.090236	3101	0.225734	0.00090276737186728	0.00225989163259589
8/24/2021	Bat_ACE2s	G973A/G758A	G778B	150	30953	NA	23661	0.042264	3711	0.053894	0.000422729337457438	0.000539085280362398
8/24/2021	Bat_ACE2s	G973A/G758A	G798H	150	28979	NA	22253	0.022469	3210	0	0.000224715246579918	0
8/24/2021	Bat_ACE2s	G973A/G758A	G817A	150	29594	NA	22763	0.026359	3141	0.031837	0.000263624745949954	0.000318420690487635
8/24/2021	Bat_ACE2s	G973A/G758A	G807B	150	25866	NA	20105	0.019896	2587	0	0.000198979795166445	0
8/24/2021	Bat_ACE2s	G974D/G758A	NA	NA	69356	NA	37012	0	23115	0	0	0
8/24/2021	Bat_ACE2s	G974D/G758A	VSVG	5	69325	NA	36738	20.893897	24100	17.307054	0.234380158691448	0.190035883847889
8/24/2021	Bat_ACE2s	G974D/G758A	SARS1	50	55085	NA	30070	1.815763	18920	25.745243	0.0183245028605495	0.29766834301744
8/24/2021	Bat_ACE2s	G974D/G758A	SARS2	50	52939	NA	29174	0.030849	17584	0.039809	0.000308537592828237	0.000398169258859538
8/24/2021	Bat_ACE2s	G974D/G758A	G740D	50	49275	NA	26493	0.007549	17225	0.005806	7.54928495134133e-05	5.80616855470131e-05
8/24/2021	Bat_ACE2s	G974D/G758A	G764B	50	50893	NA	27917	0.913422	16873	13.838677	0.00917619277538693	0.148948798104644
8/24/2021	Bat_ACE2s	G974D/G758A	G776G	150	22318	NA	11029	0.145072	7730	0.194049	0.00145177331309071	0.00194237518990957
8/24/2021	Bat_ACE2s	G974D/G758A	G777A	150	25596	NA	13297	0.060164	8574	0.116632	0.000601821057969546	0.00116700068048357
8/24/2021	Bat_ACE2s	G974D/G758A	G778B	150	35919	NA	21928	0.871032	9674	11.701468	0.00874847656945188	0.124446703657939
8/24/2021	Bat_ACE2s	G974D/G758A	G798H	150	38592	NA	20203	0.024749	13888	0.079205	0.000247520630704033	0.000792363837328808
8/24/2021	Bat_ACE2s	G974D/G758A	G817A	150	36731	NA	19563	0.015335	12842	0.031148	0.000153361759313511	0.000311528519970826
8/24/2021	Bat_ACE2s	G974D/G758A	G807B	150	28564	NA	15026	0.033276	10350	0.038647	0.000332815376893994	0.000386544698776988
8/24/2021	Bat_ACE2s	G975C/G758A	NA	NA	58015	NA	28793	0	21112	0	0	0
8/24/2021	Bat_ACE2s	G975C/G758A	VSVG	5	55913	NA	29050	22.860585	20112	9.327765	0.259555816850973	0.0979189948048783
8/24/2021	Bat_ACE2s	G975C/G758A	SARS1	50	50571	NA	27072	1.968824	16871	24.693261	0.0198846354587572	0.283600559834788
8/24/2021	Bat_ACE2s	G975C/G758A	SARS2	50	46412	NA	23046	0.004339	17967	0.105749	4.33909413732574e-05	0.00105804953705472
8/24/2021	Bat_ACE2s	G975C/G758A	G740D	50	48983	NA	23081	0.012998	20225	0.084054	0.000129988448132241	0.000840893451819942
8/24/2021	Bat_ACE2s	G975C/G758A	G764B	50	41855	NA	25025	0.731269	11052	9.835324	0.00733955878639123	0.10353245424739
8/24/2021	Bat_ACE2s	G975C/G758A	G776G	150	30649	NA	11805	0.050826	14509	0.15163	0.000508389207896497	0.00151745074624315
8/24/2021	Bat_ACE2s	G975C/G758A	G777A	150	31787	NA	12822	0.077991	14896	0.147691	0.000780214288025848	0.00147800170660811
8/24/2021	Bat_ACE2s	G975C/G758A	G778B	150	26195	NA	20311	0.590813	2809	6.514774	0.00592565204916464	0.0673667728736423
8/24/2021	Bat_ACE2s	G975C/G758A	G798H	150	36707	NA	15323	0.097892	17044	0.158414	0.000979399455107529	0.00158539607647902
8/24/2021	Bat_ACE2s	G975C/G758A	G817A	150	35497	NA	15287	0.143913	16218	0.086324	0.00144016654217706	0.000863612806211773
8/24/2021	Bat_ACE2s	G975C/G758A	G807B	150	28674	NA	12567	0.039787	12989	0.123181	0.000397949171269084	0.00123256930154565
8/26/2021	Bat_ACE2s	G852C/G758A	NA	NA	55661	NA	21076	0	27657	0.003616	0	3.61606537885125e-05
8/26/2021	Bat_ACE2s	G852C/G758A	VSVG	5	56859	NA	22616	8.184471	26460	3.922902	0.0853887414477489	0.0400192126691827
8/26/2021	Bat_ACE2s	G852C/G758A	SARS1	50	52204	NA	20390	1.069152	24673	12.702144	0.0107490849723212	0.135844282436094
8/26/2021	Bat_ACE2s	G852C/G758A	SARS2	50	42991	NA	16590	0.114527	19848	0.901854	0.00114592632284552	0.00905945320253133
8/26/2021	Bat_ACE2s	G852C/G758A	G740D	50	52470	NA	20539	0.223964	24387	2.546439	0.00224215174463473	0.0257942188858414
8/26/2021	Bat_ACE2s	G852C/G758A	G764B	50	29974	NA	12145	0.21408	13605	4.90996	0.00214309478802647	0.0503459537827098
8/26/2021	Bat_ACE2s	G852C/G758A	G776G	150	51967	NA	18667	0	18653	0	0	0
8/26/2021	Bat_ACE2s	G852C/G758A	G777A	150	39105	NA	14464	0	15949	0.01881	0	0.000188117693023764
8/26/2021	Bat_ACE2s	G852C/G758A	G778B	150	44171	NA	16172	0.006184	15512	0.05802	6.18419121716126e-05	0.000580368381153011
8/26/2021	Bat_ACE2s	G852C/G758A	G798H	150	43696	NA	16021	0.037451	16679	0.017987	0.000374580146384273	0.000179886178548474
8/26/2021	Bat_ACE2s	G852C/G758A	G817A	150	45858	NA	16578	0	18045	0.005542	0	5.54215357449691e-05
8/26/2021	Bat_ACE2s	G852C/G758A	G807B	150	36056	NA	12984	0.030807	14129	0	0.000308117463310709	0
8/26/2021	Bat_ACE2s	G987A/G758A	NA	NA	57716	NA	25468	0	25396	0	0	0
8/26/2021	Bat_ACE2s	G987A/G758A	VSVG	5	59194	NA	26781	9.054927	25285	6.743128	0.0949144551136696	0.0698124358094899
8/26/2021	Bat_ACE2s	G987A/G758A	SARS1	50	53289	NA	25211	1.304986	22295	16.371384	0.013135757541993	0.178784427816851
8/26/2021	Bat_ACE2s	G987A/G758A	SARS2	50	58326	NA	27117	0.066379	24754	0.917024	0.000664010406123087	0.00921254548373888
8/26/2021	Bat_ACE2s	G987A/G758A	G740D	50	44388	NA	21166	0.089767	18704	1.946108	0.000898073146994443	0.0196529400998671
8/26/2021	Bat_ACE2s	G987A/G758A	G764B	50	56331	NA	27752	0.399971	22547	4.399698	0.00400773023292256	0.0449942069399094
8/26/2021	Bat_ACE2s	G987A/G758A	G776G	150	40321	NA	18357	0	16540	0	0	0
8/26/2021	Bat_ACE2s	G987A/G758A	G777A	150	49127	NA	21828	0.03665	21314	0.867974	0.000366567177539261	0.00871762834319672
8/26/2021	Bat_ACE2s	G987A/G758A	G778B	150	36522	NA	17555	0.227855	14470	4.257084	0.00228114984505333	0.0435035449985155
8/26/2021	Bat_ACE2s	G987A/G758A	G798H	150	36609	NA	16571	0.012069	15380	0.019506	0.000120697283624131	0.000195079026676094
8/26/2021	Bat_ACE2s	G987A/G758A	G817A	150	39466	NA	17688	0.005654	16895	0.017757	5.65415984460449e-05	0.000177585767418985
8/26/2021	Bat_ACE2s	G987A/G758A	G807B	150	35139	NA	16601	0	14570	0.02059	0	0.000205921200315128
8/26/2021	Bat_ACE2s	G988A/G758A	NA	NA	334	NA	48	0	96	0	0	0
8/26/2021	Bat_ACE2s	G988A/G758A	VSVG	5	35095	NA	8556	8.263207	23282	3.156945	0.0862466549186473	0.0320785075343721
8/26/2021	Bat_ACE2s	G988A/G758A	SARS1	50	33281	NA	8716	0.344195	20747	5.065793	0.00344788713736941	0.051986092211289
8/26/2021	Bat_ACE2s	G988A/G758A	SARS2	50	38514	NA	9389	0.042603	25154	0.46911	0.000426120776563691	0.00470213774256944
8/26/2021	Bat_ACE2s	G988A/G758A	G740D	50	35769	NA	8959	0.05581	23053	1.3187	0.000558255795774117	0.0132747205182908
8/26/2021	Bat_ACE2s	G988A/G758A	G764B	50	38609	NA	10205	0.088192	24386	2.202083	0.000882309120241952	0.0222669077426446
8/26/2021	Bat_ACE2s	G988A/G758A	G776G	150	42437	NA	9943	0	28919	0.003458	0	3.45805979019899e-05
8/26/2021	Bat_ACE2s	G988A/G758A	G777A	150	41527	NA	9818	0.010185	28398	0.056342	0.000101855187063414	0.000563578780691127
8/26/2021	Bat_ACE2s	G988A/G758A	G778B	150	38653	NA	9239	0.086589	25980	2.240185	0.000866265099291534	0.0226565829561221
8/26/2021	Bat_ACE2s	G988A/G758A	G798H	150	34106	NA	8209	0.024364	22886	0.655423	0.00024366968504653	0.00657580328127783
8/26/2021	Bat_ACE2s	G988A/G758A	G817A	150	33057	NA	7518	0	22266	0.008982	0	8.98240340577794e-05
8/26/2021	Bat_ACE2s	G988A/G758A	G807B	150	35846	NA	8681	0.011519	23232	0.757576	0.000115196634877612	0.00760460182796745
8/26/2021	Bat_ACE2s	G999D/G758A	NA	NA	68508	NA	52447	0	5621	0	0	0
8/26/2021	Bat_ACE2s	G999D/G758A	VSVG	5	69306	NA	53769	10.089457	5524	8.616944	0.106354976636941	0.0901101076456931
8/26/2021	Bat_ACE2s	G999D/G758A	SARS1	50	55032	NA	42664	0.269548	3816	7.232704	0.00269911934754531	0.075076022101374
8/26/2021	Bat_ACE2s	G999D/G758A	SARS2	50	59174	NA	45512	0.008789	4577	0.284029	8.78938625523509e-05	0.00284433127772312
8/26/2021	Bat_ACE2s	G999D/G758A	G740D	50	55383	NA	42318	0.009452	4276	0.163704	9.45244672966883e-05	0.00163838141414641
8/26/2021	Bat_ACE2s	G999D/G758A	G764B	50	56727	NA	43702	0.043476	4143	2.486121	0.000434854535529949	0.0251754693969585
8/26/2021	Bat_ACE2s	G999D/G758A	G776G	150	45703	NA	32453	0	3678	0	0	0
8/26/2021	Bat_ACE2s	G999D/G758A	G777A	150	40317	NA	29434	0.003397	3051	0	3.39705769935668e-05	0
8/26/2021	Bat_ACE2s	G999D/G758A	G778B	150	37934	NA	28610	0.034953	2451	2.52958	0.000349591099848394	0.0256212386300971
8/26/2021	Bat_ACE2s	G999D/G758A	G798H	150	35677	NA	26414	0.003786	2790	0	3.78607167078349e-05	0
8/26/2021	Bat_ACE2s	G999D/G758A	G817A	150	39905	NA	30890	0.006475	3089	0.032373	6.47520963716907e-05	0.000323782411868251
8/26/2021	Bat_ACE2s	G999D/G758A	G807B	150	38265	NA	28561	0.007003	2878	0.034746	7.00324522149906e-05	0.00034752037821218
8/26/2021	Bat_ACE2s	G1001B/G758A	NA	NA	44367	NA	24540	0	14169	0	0	0
8/26/2021	Bat_ACE2s	G1001B/G758A	VSVG	5	55942	NA	29736	8.599005	19364	9.068374	0.0899138213727995	0.095062324522983
8/26/2021	Bat_ACE2s	G1001B/G758A	SARS1	50	49211	NA	26559	0.052713	16678	0.167886	0.000527268981861644	0.00168027086476715
8/26/2021	Bat_ACE2s	G1001B/G758A	SARS2	50	45655	NA	24398	0	15557	0	0	0
8/26/2021	Bat_ACE2s	G1001B/G758A	G740D	50	45714	NA	24323	0	15406	0	0	0
8/26/2021	Bat_ACE2s	G1001B/G758A	G764B	50	44652	NA	23861	0.012573	15378	0.019508	0.000125737904679073	0.000195099030578245
8/26/2021	Bat_ACE2s	G1001B/G758A	G776G	150	36554	NA	18672	0.032134	13210	0.03028	0.000321391640760872	0.000302845853176509
8/26/2021	Bat_ACE2s	G1001B/G758A	G777A	150	31242	NA	16001	0.012499	10846	0.0461	0.000124997811900988	0.000461106293168734
8/26/2021	Bat_ACE2s	G1001B/G758A	G778B	150	38439	NA	19139	0.172423	13978	0.200315	0.0017257181954533	0.00200515898827945
8/26/2021	Bat_ACE2s	G1001B/G758A	G798H	150	35997	NA	17035	0.311124	12834	0.381798	0.00311608996939377	0.00382528709045326
8/26/2021	Bat_ACE2s	G1001B/G758A	G817A	150	33617	NA	16275	0.122888	12153	0.090513	0.00122963569219398	0.00090553987750543
8/26/2021	Bat_ACE2s	G1001B/G758A	G807B	150	34876	NA	16866	0.231234	12500	0.28	0.00231501758659458	0.00280392733273426
8/26/2021	Bat_ACE2s	G973A/G758A	NA	NA	61930	NA	47339	0	4843	0	0	0
8/26/2021	Bat_ACE2s	G973A/G758A	VSVG	5	65676	NA	50270	11.265168	4893	7.296137	0.119517679281093	0.0757600422241282
8/26/2021	Bat_ACE2s	G973A/G758A	SARS1	50	57896	NA	44152	0.031709	4579	0.982747	0.000317140283663982	0.00987607830995635
8/26/2021	Bat_ACE2s	G973A/G758A	SARS2	50	56204	NA	42756	0	4660	0.042918	0	0.000429272124095718
8/26/2021	Bat_ACE2s	G973A/G758A	G740D	50	56723	NA	42988	0.002326	5054	0.079145	2.32602705179643e-05	0.000791763361902371
8/26/2021	Bat_ACE2s	G973A/G758A	G764B	50	57084	NA	43863	0.006839	4740	0.147679	6.83923387027091e-05	0.00147788152912394
8/26/2021	Bat_ACE2s	G973A/G758A	G776G	150	35551	NA	27176	0.036797	3498	0.057176	0.000368037717572978	0.000571923517080153
8/26/2021	Bat_ACE2s	G973A/G758A	G777A	150	35562	NA	26884	0.014879	3576	0.083893	0.000148801070330176	0.000839282098710353
8/26/2021	Bat_ACE2s	G973A/G758A	G778B	150	36977	NA	27763	0.16929	3715	0.161507	0.00169433457449439	0.00161637563153275
8/26/2021	Bat_ACE2s	G973A/G758A	G798H	150	39185	NA	29244	0.119683	4132	0.121007	0.00119754677298517	0.00121080272586177
8/26/2021	Bat_ACE2s	G973A/G758A	G817A	150	34437	NA	25677	0.050629	3451	0.144886	0.000506418208057535	0.0014499106125661
8/26/2021	Bat_ACE2s	G973A/G758A	G807B	150	33992	NA	25340	0.134175	3624	0.386313	0.00134265095252349	0.00387061116004313
8/26/2021	Bat_ACE2s	G974D/G758A	NA	NA	64195	NA	29551	0	25889	0	0	0
8/26/2021	Bat_ACE2s	G974D/G758A	VSVG	5	72007	NA	33089	9.241742	28999	7.727853	0.0969707197379503	0.0804278560002987
8/26/2021	Bat_ACE2s	G974D/G758A	SARS1	50	52777	NA	24777	1.13008	21285	13.009161	0.0113651392226966	0.139367371728396
8/26/2021	Bat_ACE2s	G974D/G758A	SARS2	50	52266	NA	24713	0.008093	20773	0.02407	8.09332750091279e-05	0.00024072897289426
8/26/2021	Bat_ACE2s	G974D/G758A	G740D	50	50219	NA	24030	0	20239	0.004941	0	4.9411220714288e-05
8/26/2021	Bat_ACE2s	G974D/G758A	G764B	50	51965	NA	24127	0.23625	21208	3.267635	0.00236529510628524	0.0332221445939155
8/26/2021	Bat_ACE2s	G974D/G758A	G776G	150	34084	NA	16334	0.024489	13288	0.037628	0.000244919990452444	0.00037635081108296
8/26/2021	Bat_ACE2s	G974D/G758A	G777A	150	34351	NA	16210	0.018507	13560	0.022124	0.000185087127565691	0.000221264477179099
8/26/2021	Bat_ACE2s	G974D/G758A	G778B	150	33843	NA	18654	0.691541	10573	8.171758	0.00693943226098267	0.0852502886164758
8/26/2021	Bat_ACE2s	G974D/G758A	G798H	150	39363	NA	17624	0.204267	16102	0.180102	0.00204475909573806	0.00180264378646106
8/26/2021	Bat_ACE2s	G974D/G758A	G817A	150	33924	NA	15798	0.107609	13521	0.081355	0.0010766694005394	0.000813881111397267
8/26/2021	Bat_ACE2s	G974D/G758A	G807B	150	29491	NA	13613	0.146918	11626	0.232238	0.00147026030317235	0.00232508090693061
8/26/2021	Bat_ACE2s	G975C/G758A	NA	NA	52728	NA	22148	0	23588	0	0	0
8/26/2021	Bat_ACE2s	G975C/G758A	VSVG	5	61584	NA	27679	9.100762	25999	3.769376	0.0954185676780782	0.0384225421765017
8/26/2021	Bat_ACE2s	G975C/G758A	SARS1	50	52507	NA	24362	1.342254	21646	16.483415	0.0135134365817287	0.180124951099678
8/26/2021	Bat_ACE2s	G975C/G758A	SARS2	50	52121	NA	23065	0.004336	22515	0.03109	4.33609400720223e-05	0.000310948339424414
8/26/2021	Bat_ACE2s	G975C/G758A	G740D	50	0	NA	0	0	0	0	0	0
8/26/2021	Bat_ACE2s	G975C/G758A	G764B	50	49252	NA	23108	0.354855	19746	4.162868	0.00355486103799719	0.0425199769435014
8/26/2021	Bat_ACE2s	G975C/G758A	G776G	150	43982	NA	16853	0.017801	21712	0.036846	0.000178025845660486	0.000368527898064808
8/26/2021	Bat_ACE2s	G975C/G758A	G777A	150	40012	NA	15569	0.032115	19621	0.005097	0.000321201579704753	5.09712990145742e-05
8/26/2021	Bat_ACE2s	G975C/G758A	G778B	150	28926	NA	19210	0.54659	4962	4.615075	0.00548089268872059	0.0472496388880718
8/26/2021	Bat_ACE2s	G975C/G758A	G798H	150	38859	NA	14512	0.117144	19108	0.235503	0.00117212667215269	0.002357807444651
8/26/2021	Bat_ACE2s	G975C/G758A	G817A	150	35130	NA	13346	0.074929	17268	0.081075	0.000749570858056916	0.000811078835528838
8/26/2021	Bat_ACE2s	G975C/G758A	G807B	150	42109	NA	16251	0.123069	20776	0.120331	0.00123144792084558	0.00120403455878222
9/18/21	Bat_ACE2s	G1001B	SARS1	40	33911	NA	27320	0.069546	1693	0.118133	0.000695701944487427	0.00118202832030309
9/18/21	Bat_ACE2s	G852C	SARS1	40	35110	NA	28410	0.218233	1557	25.818882	0.00218471475229048	0.29866054259239
9/18/21	Bat_ACE2s	G973A	SARS1	40	34709	NA	28756	0.073028	1102	0.181488	0.000730546784331921	0.00181652889003421
9/18/21	Bat_ACE2s	G974D	SARS1	40	34687	NA	28203	0.102826	1206	13.515755	0.001028789021993	0.145207927367854
9/18/21	Bat_ACE2s	G975C	SARS1	40	35050	NA	28649	0.122168	1242	17.63285	0.00122242685935526	0.193983493609246
9/18/21	Bat_ACE2s	G987A	SARS1	40	34807	NA	28601	0.118877	1133	9.267432	0.0011894771475358	0.0972538194486935
9/18/21	Bat_ACE2s	G988A	SARS1	40	34553	NA	27620	0.181028	1366	22.327965	0.0018119205370258	0.252674903307516
9/18/21	Bat_ACE2s	G999D	SARS1	40	34460	NA	28031	0.060647	1023	3.714565	0.000606653977318719	0.0378531247287762
9/18/21	Bat_ACE2s	G1087L	SARS1	40	34800	NA	28257	0.056623	1150	0.086957	0.000566390368746372	0.000869948295311171
9/18/21	Bat_ACE2s	G1118A	SARS1	40	36269	NA	29662	0.080912	1124	0.177936	0.000809447514264675	0.00178094494140475
9/18/21	Bat_ACE2s	G1001B	G740D	1800	31992	NA	25778	0.038793	1552	0.064433	0.000388005264307971	0.00064453766978446
9/18/21	Bat_ACE2s	G852C	G740D	1800	31801	NA	25833	0.356134	1299	26.096998	0.0035676966679559	0.302416736396218
9/18/21	Bat_ACE2s	G973A	G740D	1800	32758	NA	26861	0.107963	1064	0.093985	0.00108021322028098	0.000940291935935238
9/18/21	Bat_ACE2s	G974D	G740D	1800	31473	NA	25626	0.058534	974	0.102669	0.00058551137833745	0.00102721740719808
9/18/21	Bat_ACE2s	G975C	G740D	1800	32255	NA	26097	0.049814	1289	0	0.00049826411294863	0
9/18/21	Bat_ACE2s	G987A	G740D	1800	31895	NA	26152	0.126185	942	10.828025	0.0012626468030791	0.114603377381861
9/18/21	Bat_ACE2s	G988A	G740D	1800	32189	NA	25532	0.219333	1423	27.477161	0.00219573887118862	0.321268653046406
9/18/21	Bat_ACE2s	G999D	G740D	1800	32237	NA	26252	0.057139	870	1.264368	0.000571553305476373	0.012724291527005
9/18/21	Bat_ACE2s	G1087L	G740D	1800	31422	NA	25467	0.054973	966	0.10352	0.000549881156936016	0.00103573618959427
9/18/21	Bat_ACE2s	G1118A	G740D	1800	32663	NA	26652	0.052529	1061	0.094251	0.000525428013125454	0.000942954441832583
9/18/21	Bat_ACE2s	G1001B	G764B	1800	31563	NA	24731	0.165784	1620	0.123457	0.00165921573744478	0.00123533270935251
9/18/21	Bat_ACE2s	G852C	G764B	1800	30869	NA	25124	0.748288	969	18.472652	0.00751101719928314	0.204231663746155
9/18/21	Bat_ACE2s	G973A	G764B	1800	30982	NA	25339	0.149966	1077	0.185701	0.00150078561555898	0.00185873638067195
9/18/21	Bat_ACE2s	G974D	G764B	1800	31804	NA	25831	0.526499	964	6.639004	0.0052788989014817	0.0686965296862349
9/18/21	Bat_ACE2s	G975C	G764B	1800	31936	NA	25948	0.362263	1061	10.744581	0.00362920761437208	0.113668050084716
9/18/21	Bat_ACE2s	G987A	G764B	1800	31250	NA	25297	0.482271	969	5.159959	0.00483437679135364	0.0529784924839367
9/18/21	Bat_ACE2s	G988A	G764B	1800	31669	NA	25596	0.707142	1018	20.333988	0.00709654098783064	0.227327140331677
9/18/21	Bat_ACE2s	G999D	G764B	1800	31680	NA	25743	0.260265	941	4.675877	0.0026060427816052	0.0478872803916894
9/18/21	Bat_ACE2s	G1087L	G764B	1800	31641	NA	25598	0.175795	1018	0.294695	0.00175949700740823	0.00295130080699415
9/18/21	Bat_ACE2s	G1118A	G764B	1800	32969	NA	26799	0.171648	1014	1.084813	0.00171795483972544	0.0109073999977672
9/18/21	Bat_ACE2s	G1001B	G776G	1800	31337	NA	24360	0.472085	1460	0.547945	0.00473202840729262	0.00549451725152508
9/18/21	Bat_ACE2s	G852C	G776G	1800	31742	NA	25237	0.217934	1339	0.074683	0.00218171821734215	0.000747109016451646
9/18/21	Bat_ACE2s	G973A	G776G	1800	31742	NA	25316	0.454258	1060	0.660377	0.00455292886879712	0.0066256713634004
9/18/21	Bat_ACE2s	G974D	G776G	1800	32166	NA	25657	0.140313	1019	0.196271	0.00140411530868378	0.00196463863925831
9/18/21	Bat_ACE2s	G975C	G776G	1800	32296	NA	26152	0.130009	1314	0.152207	0.00130093585020444	0.00152322952527761
9/18/21	Bat_ACE2s	G987A	G776G	1800	31931	NA	26315	0.049401	1058	0	0.000494132063142025	0
9/18/21	Bat_ACE2s	G988A	G776G	1800	32252	NA	25814	0.019369	1444	0	0.000193708760330572	0
9/18/21	Bat_ACE2s	G999D	G776G	1800	32763	NA	26806	0.018653	935	0.106952	0.000186547398884111	0.001070092344641
9/18/21	Bat_ACE2s	G1087L	G776G	1800	31628	NA	25636	0.023405	1031	0	0.000234077393975692	0
9/18/21	Bat_ACE2s	G1118A	G776G	1800	30085	NA	24552	0.004073	962	0.10395	4.07308294890178e-05	0.00104004065483124
9/18/21	Bat_ACE2s	G1001B	G777A	1800	32030	NA	25447	0.027508	1586	0	0.000275117841442958	0
9/18/21	Bat_ACE2s	G852C	G777A	1800	32178	NA	25910	0.046314	1441	0	0.000463247282455638	0
9/18/21	Bat_ACE2s	G973A	G777A	1800	32965	NA	27238	0.066084	1129	0.177148	0.00066105845099887	0.00177305092621229
9/18/21	Bat_ACE2s	G974D	G777A	1800	32338	NA	26194	0.026724	1132	0	0.000267275714971923	0
9/18/21	Bat_ACE2s	G975C	G777A	1800	32745	NA	26675	0.044986	1362	0	0.000449961217366725	0
9/18/21	Bat_ACE2s	G987A	G777A	1800	31136	NA	25527	0.039174	1012	0	0.0003918167501585	0
9/18/21	Bat_ACE2s	G988A	G777A	1800	234	NA	23	0	2	0	0	0
9/18/21	Bat_ACE2s	G999D	G777A	1800	31892	NA	25998	0.003846	965	0	3.84607396047259e-05	0
9/18/21	Bat_ACE2s	G1087L	G777A	1800	31978	NA	26031	0.003842	1068	0	3.84207380670879e-05	0
9/18/21	Bat_ACE2s	G1118A	G777A	1800	33004	NA	26938	0.007424	1051	0.095147	7.4242755925204e-05	0.000951922934905846
9/18/21	Bat_ACE2s	G1001B	G778B	1800	32456	NA	25625	0.027317	1559	0	0.000273207317720704	0
9/18/21	Bat_ACE2s	G852C	G778B	1800	32433	NA	26128	0.065064	1335	1.722846	0.000650851758061995	0.0173785968333643
9/18/21	Bat_ACE2s	G973A	G778B	1800	32478	NA	26659	0.030009	1023	0	0.000300135036014155	0
9/18/21	Bat_ACE2s	G974D	G778B	1800	32676	NA	26952	0.241169	938	5.4371	0.00241460280846446	0.0559049644418537
9/18/21	Bat_ACE2s	G975C	G778B	1800	33139	NA	27461	0.269473	1021	10.675808	0.00269836732075415	0.112897827739457
9/18/21	Bat_ACE2s	G987A	G778B	1800	32079	NA	26584	0.300933	882	3.968254	0.00301386713830847	0.0404913616853155
9/18/21	Bat_ACE2s	G988A	G778B	1800	28462	NA	22848	0.805322	1059	24.457035	0.00808582232998208	0.280468618745979
9/18/21	Bat_ACE2s	G999D	G778B	1800	31491	NA	25751	0.05825	866	1.847575	0.0005826697190358	0.0186485584898377
9/18/21	Bat_ACE2s	G1087L	G778B	1800	31930	NA	26007	0.288384	950	4.421053	0.00288800627842092	0.0452176098479188
9/18/21	Bat_ACE2s	G1118A	G778B	1800	32813	NA	26912	0.022295	1036	0.096525	0.000222974857045959	0.000965716153775374
9/18/21	Bat_ACE2s	G1001B	G798H	1800	268	NA	23	0	4	0	0	0
9/18/21	Bat_ACE2s	G852C	G798H	1800	32812	NA	26586	0.086512	1459	0	0.000865494432275395	0
9/18/21	Bat_ACE2s	G973A	G798H	1800	32655	NA	26897	0.059486	979	0	0.0005950369994065	0
9/18/21	Bat_ACE2s	G974D	G798H	1800	33276	NA	27165	0.033131	1193	0	0.000331364895283263	0
9/18/21	Bat_ACE2s	G975C	G798H	1800	33227	NA	27431	0.036455	1158	0.086356	0.00036461646450485	0.000863933082738469
9/18/21	Bat_ACE2s	G987A	G798H	1800	32921	NA	27438	0.021867	1059	0	0.000218693911770348	0
9/18/21	Bat_ACE2s	G988A	G798H	1800	32182	NA	26196	0.515346	1103	20.036265	0.00516678487417099	0.223596966591382
9/18/21	Bat_ACE2s	G999D	G798H	1800	30826	NA	25177	0.015888	947	0	0.000158892622764193	0
9/18/21	Bat_ACE2s	G1087L	G798H	1800	32458	NA	26560	0.01506	1071	0	0.000150611341318683	0
9/18/21	Bat_ACE2s	G1118A	G798H	1800	32917	NA	26877	0.063251	1069	0	0.000632710118839252	0
9/18/21	Bat_ACE2s	G1001B	G817A	1800	32145	NA	25201	0.027777	1533	0	0.000277808585231784	0
9/18/21	Bat_ACE2s	G852C	G817A	1800	32703	NA	26493	0.079266	1482	0	0.000792974321048592	0
9/18/21	Bat_ACE2s	G973A	G817A	1800	31796	NA	26052	0.061416	1054	0.094877	0.000614348673507266	0.000949220367142249
9/18/21	Bat_ACE2s	G974D	G817A	1800	32880	NA	27166	0.036811	1052	0.095057	0.000368177769117586	0.000951022078173105
9/18/21	Bat_ACE2s	G975C	G817A	1800	32897	NA	27026	0.033301	1360	0	0.00033306546014288	0
9/18/21	Bat_ACE2s	G987A	G817A	1800	32514	NA	26928	0.022282	1017	0	0.000222844828064352	0
9/18/21	Bat_ACE2s	G988A	G817A	1800	32052	NA	25792	0.019386	1466	0.068213	0.000193878793278673	0.00068236275652122
9/18/21	Bat_ACE2s	G999D	G817A	1800	32673	NA	26924	0.033427	979	0	0.000334325880669588	0
9/18/21	Bat_ACE2s	G1087L	G817A	1800	32289	NA	26701	0.003745	1052	0	3.74507012687528e-05	0
9/18/21	Bat_ACE2s	G1118A	G817A	1800	33438	NA	27685	0.010836	1005	0	0.000108365871368981	0
9/18/21	Bat_ACE2s	G1001B	G807B	1800	31818	NA	25805	0.077504	1540	0.12987	0.000775340498776496	0.00129954404169543
9/18/21	Bat_ACE2s	G852C	G807B	1800	30833	NA	24795	0.016132	1357	0	0.000161333013470795	0
9/18/21	Bat_ACE2s	G973A	G807B	1800	31479	NA	25890	0.007725	1038	0	7.72529839349523e-05	0
9/18/21	Bat_ACE2s	G974D	G807B	1800	32261	NA	26573	0.015053	1155	0	0.000150541330777528	0
9/18/21	Bat_ACE2s	G975C	G807B	1800	31988	NA	26104	0.030647	1330	0	0.000306516971527552	0
9/18/21	Bat_ACE2s	G987A	G807B	1800	32010	NA	26509	0.018862	1081	0	0.000188637790989365	0
9/18/21	Bat_ACE2s	G988A	G807B	1800	31428	NA	25751	0.733952	1116	17.921147	0.0073665867964324	0.197489778834812
9/18/21	Bat_ACE2s	G999D	G807B	1800	31947	NA	26546	0.022602	914	0	0.000226045546369648	0
9/18/21	Bat_ACE2s	G1087L	G807B	1800	30998	NA	25689	0.011678	1045	0	0.00011678681931515	0
9/18/21	Bat_ACE2s	G1118A	G807B	1800	31945	NA	26198	0.011451	1118	0	0.000114516556770555	0
9/18/21	Bat_ACE2s	G1001B	G1120B	1800	31645	NA	25552	0.043049	1632	0	0.000430582687421627	0
9/18/21	Bat_ACE2s	G852C	G1120B	1800	31718	NA	25820	0.061967	1350	0.074074	0.000619862074807174	0.000741014483429425
9/18/21	Bat_ACE2s	G973A	G1120B	1800	31331	NA	25768	0.058212	1103	0.090662	0.000582289497629051	0.000907031228482935
[truncated: 1,935 more rows]
