# Supplementary material for: Expanded ACE2 dependencies of diverse SARS-like coronavirus receptor binding domains
Source: PLoS Biol. 2022 Jul 27;20(7):e3001738. doi: 10.1371/journal.pbio.3001738 (PMC9359572; doi:10.1371/journal.pbio.3001738)
Supplement: S2 Data — (XLSX) [file pbio.3001738.s014.xlsx]

## Sheet: Fig_1D
Sample	miRFP670_MFI	mCherry_MFI
SARS-CoV	121	13161
SARS-CoV	843	-151
SARS-CoV	182	15529
SARS-CoV	110	17563
SARS-CoV	209	24495
SARS-CoV	60	12689
SARS-CoV	213	27431
SARS-CoV	245	27335
SARS-CoV	314	21202
SARS-CoV	-9	10860
SARS-CoV	326	43983
SARS-CoV	59	9214
SARS-CoV	-103	3
SARS-CoV	98	18222
SARS-CoV	14655	819
SARS-CoV	165	20611
SARS-CoV	134	11906
SARS-CoV	239	25798
SARS-CoV	123	15318
SARS-CoV	224	30621
SARS-CoV	19	15547
SARS-CoV	352	37767
SARS-CoV	158	17767
SARS-CoV	155	19085
SARS-CoV	176	18802
SARS-CoV	1240	-183
SARS-CoV	300	24196
SARS-CoV	103	11603
SARS-CoV	3091	-86
SARS-CoV	5938	1331
SARS-CoV	214	24981
SARS-CoV	23	6463
SARS-CoV	121	13368
SARS-CoV	4304	-1
SARS-CoV	112	13758
SARS-CoV	140	7080
SARS-CoV	-1	121
SARS-CoV	2309	27
SARS-CoV	289	32225
SARS-CoV	61	15281
SARS-CoV	239	24278
SARS-CoV	1394	-293
SARS-CoV	132	8686
SARS-CoV	154	15094
SARS-CoV	161	20025
SARS-CoV	176	17656
SARS-CoV	289	43841
SARS-CoV	44	7456
SARS-CoV	4213	60
SARS-CoV	114	19963
SARS-CoV	72	4576
SARS-CoV	176	24348
SARS-CoV	130	15856
SARS-CoV	303	25277
SARS-CoV	247	13467
SARS-CoV	7543	882
SARS-CoV	23	8181
SARS-CoV	78	12854
SARS-CoV	5477	-22
SARS-CoV	3114	-2
SARS-CoV	131	14655
SARS-CoV	112	6756
SARS-CoV	260	23407
SARS-CoV	231	38460
SARS-CoV	75	13878
SARS-CoV	50	1055
SARS-CoV	263	14239
SARS-CoV	56	13373
SARS-CoV	87	8332
SARS-CoV	13	10253
SARS-CoV	51036	39
SARS-CoV	8339	-101
SARS-CoV	216	22550
SARS-CoV	-66	8188
SARS-CoV	33	10000
SARS-CoV	245	34166
SARS-CoV	205	17053
SARS-CoV	212	28232
SARS-CoV	15	8953
SARS-CoV	88	6819
SARS-CoV	201	23713
SARS-CoV	87	17181
SARS-CoV	235	19414
SARS-CoV	158	14402
SARS-CoV	318	33389
SARS-CoV	257	16039
SARS-CoV	182	14038
SARS-CoV	342	46049
SARS-CoV	72	13190
SARS-CoV	13576	-194
SARS-CoV	149	21128
SARS-CoV	258	16833
SARS-CoV	-89	-156
SARS-CoV	315	45973
SARS-CoV	3392	-330
SARS-CoV	1480	255
SARS-CoV	216	32394
SARS-CoV	20	6925
SARS-CoV	2860	-193
SARS-CoV	211	27761
SARS-CoV	179	22103
SARS-CoV	181	22731
SARS-CoV	286	19132
SARS-CoV	314	33851
SARS-CoV	563	47420
SARS-CoV	116	10469
SARS-CoV	309	32586
SARS-CoV	94	6995
SARS-CoV	211	7207
SARS-CoV	63	9368
SARS-CoV	149	11497
SARS-CoV	95	20941
SARS-CoV	88	14080
SARS-CoV	1176	471
SARS-CoV	181	22541
SARS-CoV	88	20998
SARS-CoV	3481	-168
SARS-CoV	67	12660
SARS-CoV	127	19939
SARS-CoV	446	46689
SARS-CoV	288	52526
SARS-CoV	95	17622
SARS-CoV	226	31423
SARS-CoV	137	12253
SARS-CoV	242	30588
SARS-CoV	100	17144
SARS-CoV	266	11968
SARS-CoV	185	31786
SARS-CoV	64	12825
SARS-CoV	296	10792
SARS-CoV	263	18659
SARS-CoV	147	11527
SARS-CoV	129	17371
SARS-CoV	220	14825
SARS-CoV	19	11627
SARS-CoV	192	16594
SARS-CoV	2393	-362
SARS-CoV	151	26122
SARS-CoV	87	13136
SARS-CoV	63	17383
SARS-CoV	180	12002
SARS-CoV	200	25068
SARS-CoV	158	14531
SARS-CoV	202	24401
SARS-CoV	156	11680
SARS-CoV	1226	-353
SARS-CoV	55	11719
SARS-CoV	95	9503
SARS-CoV	122	3997
SARS-CoV	390	43377
SARS-CoV	135	9142
SARS-CoV	215	13871
SARS-CoV	145	13879
SARS-CoV	54	7955
SARS-CoV	196	26895
SARS-CoV	270	16557
SARS-CoV	36	17042
SARS-CoV	138	13646
SARS-CoV	215	11919
SARS-CoV	50	7510
SARS-CoV	212	14740
SARS-CoV	159	19379
SARS-CoV	540	67985
SARS-CoV	214	31430
SARS-CoV	346	38856
SARS-CoV	218	13794
SARS-CoV	220	18760
SARS-CoV	321	32629
SARS-CoV	442	28441
SARS-CoV	100	12159
SARS-CoV	79	12462
SARS-CoV	172	21660
SARS-CoV	150	19773
SARS-CoV	101	16924
SARS-CoV	30	6585
SARS-CoV	167	27986
SARS-CoV	167	13449
SARS-CoV	249	22808
SARS-CoV	273	11671
SARS-CoV	51	8560
SARS-CoV	364	11605
SARS-CoV	185	9509
SARS-CoV	4139	-58
SARS-CoV	166	14589
SARS-CoV	435	30598
SARS-CoV	335	50906
SARS-CoV	-47	7446
SARS-CoV	32	5401
SARS-CoV	164	7106
SARS-CoV	88	11752
SARS-CoV	75	14753
SARS-CoV	1413	-189
SARS-CoV	192	13705
SARS-CoV	174	16348
SARS-CoV	200	36102
SARS-CoV	224	25017
SARS-CoV	190	11489
SARS-CoV	6957	6543
SARS-CoV	107	27574
SARS-CoV	14	14433
SARS-CoV	289	33558
SARS-CoV	88	12776
SARS-CoV	192	25204
SARS-CoV	437	50089
SARS-CoV	201	19098
SARS-CoV	352	35257
SARS-CoV	149	9227
SARS-CoV	244	12417
SARS-CoV	9830	69
SARS-CoV	300	4595
SARS-CoV	177	33714
SARS-CoV	4064	-73
SARS-CoV	114	17388
SARS-CoV	139	17584
SARS-CoV	272	18871
SARS-CoV	47	19918
SARS-CoV	130	18667
SARS-CoV	-33	10942
SARS-CoV	67	11285
SARS-CoV	89	20808
SARS-CoV	35	5136
SARS-CoV	414	41904
SARS-CoV	160	18285
SARS-CoV	405	37981
SARS-CoV	132	10073
SARS-CoV	6185	-68
SARS-CoV	38	15799
SARS-CoV	-8	9408
SARS-CoV	-19	3835
SARS-CoV	42	3941
SARS-CoV	115	16962
SARS-CoV	105	18371
SARS-CoV	-87	6309
SARS-CoV	-1	2258
SARS-CoV	2521	125
SARS-CoV	76	14405
SARS-CoV	5342	110
SARS-CoV	1685	-39
SARS-CoV	7816	233
SARS-CoV	7188	145
SARS-CoV	178	33339
SARS-CoV	310	32113
SARS-CoV	289	23740
SARS-CoV	96	13826
SARS-CoV	2184	-93
SARS-CoV	256	27687
SARS-CoV	119	13410
SARS-CoV	201	13227
SARS-CoV	307	23930
SARS-CoV	73	4211
SARS-CoV	52	10353
SARS-CoV	98	18414
SARS-CoV	189	16359
SARS-CoV	223	24856
SARS-CoV	16278	146
SARS-CoV	212	11561
SARS-CoV	6714	-160
SARS-CoV	106	18699
SARS-CoV	189	19675
SARS-CoV	57	11597
SARS-CoV	126	19850
SARS-CoV	8898	-30
SARS-CoV	317	32069
SARS-CoV	85	9382
SARS-CoV	222	18751
SARS-CoV	183	28811
SARS-CoV	126	9332
SARS-CoV	244	25978
SARS-CoV	208	14808
SARS-CoV	8038	-454
SARS-CoV	86	6239
SARS-CoV	104	18355
SARS-CoV	17842	1291
SARS-CoV	62	9967
SARS-CoV	2690	-106
SARS-CoV	5020	-31
SARS-CoV	86	13944
SARS-CoV	183	14843
SARS-CoV	216	18572
SARS-CoV	108	21093
SARS-CoV	784	151
SARS-CoV	1	11308
SARS-CoV	23	10837
SARS-CoV	28	12070
SARS-CoV	203	15658
SARS-CoV	122	27059
SARS-CoV	69	6985
SARS-CoV	60	4504
SARS-CoV	287	18675
SARS-CoV	4074	90
SARS-CoV	150	15137
SARS-CoV	100	19277
SARS-CoV	1595	17
SARS-CoV	172	19119
SARS-CoV	3821	678
SARS-CoV	76	9199
SARS-CoV	193	21932
SARS-CoV	195	18026
SARS-CoV	464	34523
SARS-CoV	-42	13208
SARS-CoV	5174	501
SARS-CoV	195	9247
SARS-CoV	223	27327
SARS-CoV	97	10199
SARS-CoV	183	16905
SARS-CoV	123	15925
SARS-CoV	294	19899
SARS-CoV	163	12204
SARS-CoV	282	30622
SARS-CoV	409	37247
SARS-CoV	85	18697
SARS-CoV	107	25518
SARS-CoV	253	19541
SARS-CoV	282	24974
SARS-CoV	978	105882
SARS-CoV	127	13833
SARS-CoV	63	13808
SARS-CoV	94	13476
SARS-CoV	283	32556
SARS-CoV	148	8282
SARS-CoV	218	19616
SARS-CoV	73	28491
SARS-CoV	113	21569
SARS-CoV	1842	-149
SARS-CoV	307	24220
SARS-CoV	2801	-241
SARS-CoV	98	6743
SARS-CoV	91	7341
SARS-CoV	110	15664
SARS-CoV	261	23429
SARS-CoV	160	3701
SARS-CoV	17646	-298
SARS-CoV	281	40511
SARS-CoV	242	24905
SARS-CoV	37	4403
SARS-CoV	201	15331
SARS-CoV	262	28574
SARS-CoV	491	50316
SARS-CoV	279	25065
SARS-CoV	13653	-28
SARS-CoV	215	24393
SARS-CoV	215	26609
SARS-CoV	148	19430
SARS-CoV	82	11713
SARS-CoV	5547	-49
SARS-CoV	212	10485
SARS-CoV	211	11667
SARS-CoV	238	12895
SARS-CoV	134	6235
SARS-CoV	170	16575
SARS-CoV	93	18952
SARS-CoV	209	8987
SARS-CoV	302	39432
SARS-CoV	194	19597
SARS-CoV	173	22621
SARS-CoV	48	2252
SARS-CoV	165	21603
SARS-CoV	264	27471
SARS-CoV	258	34934
SARS-CoV	142	11530
SARS-CoV	45	10631
SARS-CoV	1685	-160
SARS-CoV	228	6705
SARS-CoV	91	8861
SARS-CoV	16134	-4
SARS-CoV	225	22162
SARS-CoV	137	15909
SARS-CoV	240	22904
SARS-CoV	40	14417
SARS-CoV	507	47081
SARS-CoV	112	17532
SARS-CoV	16	7648
SARS-CoV	106	9777
SARS-CoV	148	7957
SARS-CoV	160	11737
SARS-CoV	156	10889
SARS-CoV	115	11284
SARS-CoV	166	13400
SARS-CoV	196	11088
SARS-CoV	6463	94
SARS-CoV	93	14196
SARS-CoV	204	15177
SARS-CoV	261	18930
SARS-CoV	100	1226
SARS-CoV	183	14958
SARS-CoV	208	17922
SARS-CoV	156	14670
SARS-CoV	19	7068
SARS-CoV	209	15460
SARS-CoV	13398	-220
SARS-CoV	1077	4838
SARS-CoV	61	9280
SARS-CoV	163	5845
SARS-CoV	196	14866
SARS-CoV	-9	20450
SARS-CoV	85	24514
SARS-CoV	170	15892
SARS-CoV	206	27168
SARS-CoV	208	26938
SARS-CoV	7716	81
SARS-CoV	86	8631
SARS-CoV	180	14320
SARS-CoV	140	20752
SARS-CoV	13471	61
SARS-CoV	127	25316
SARS-CoV	169	13707
SARS-CoV	122	11924
SARS-CoV	34	5644
SARS-CoV	181	11396
SARS-CoV	197	13876
SARS-CoV	233	17692
SARS-CoV	214	18890
SARS-CoV	267	29140
SARS-CoV	12	514
SARS-CoV	87	17264
SARS-CoV	145	22516
SARS-CoV	83	17353
SARS-CoV	111	20585
SARS-CoV	1521	-129
SARS-CoV	211	22068
SARS-CoV	182	11462
SARS-CoV	425	25812
SARS-CoV	314	35581
SARS-CoV	106	8725
SARS-CoV	164	21575
SARS-CoV	218	21741
SARS-CoV	292	5365
SARS-CoV	213	14020
SARS-CoV	206	15923
SARS-CoV	110	9556
SARS-CoV	84	18588
SARS-CoV	57	11393
SARS-CoV	73	13521
SARS-CoV	132	8008
SARS-CoV	-97	6890
SARS-CoV	14	8609
SARS-CoV	-81	4398
SARS-CoV	160	25674
SARS-CoV	84	11227
SARS-CoV	297	22812
SARS-CoV	152	23777
SARS-CoV	147	24282
SARS-CoV	206	13736
SARS-CoV	89	21243
SARS-CoV	2718	156
SARS-CoV	7827	-159
SARS-CoV	-37	7838
SARS-CoV	269	41199
SARS-CoV	165	27387
SARS-CoV	256	12424
SARS-CoV	2580	30
SARS-CoV	-28	13306
SARS-CoV	459	45010
SARS-CoV	-133	40
SARS-CoV	182	20988
SARS-CoV	55	10473
SARS-CoV	236	10027
SARS-CoV	1182	-69
SARS-CoV	168	28435
SARS-CoV	187	24421
SARS-CoV	193	19985
SARS-CoV	113	8833
SARS-CoV	115	13242
SARS-CoV	3328	35
SARS-CoV	945	-134
SARS-CoV	680	-60
SARS-CoV	203	19222
SARS-CoV	4830	12
SARS-CoV	553	25414
SARS-CoV	473	-144
SARS-CoV	6906	125
SARS-CoV	5025	38
SARS-CoV	282	26540
SARS-CoV	36	4358
SARS-CoV	352	40463
SARS-CoV	7	7966
SARS-CoV	87	19484
SARS-CoV	112	6517
SARS-CoV	40	7339
SARS-CoV	538	45103
SARS-CoV	135	14008
SARS-CoV	201	29492
SARS-CoV	147	17290
SARS-CoV	217	25195
SARS-CoV	3817	46
SARS-CoV	112	18868
SARS-CoV	120	11489
SARS-CoV	361	23189
SARS-CoV	186	19583
SARS-CoV	126	11130
SARS-CoV	76	5695
SARS-CoV	23	12059
SARS-CoV	4482	-135
SARS-CoV	193	24466
SARS-CoV	205	21143
SARS-CoV	218	18033
SARS-CoV	200	20366
SARS-CoV	166	20603
SARS-CoV	138	14678
SARS-CoV	6520	19
SARS-CoV	-47	6890
SARS-CoV	51	14864
SARS-CoV	127	26608
SARS-CoV	221	34165
SARS-CoV	244	22371
SARS-CoV	198	10959
SARS-CoV	168	26372
SARS-CoV	242	23943
SARS-CoV	24482	67
SARS-CoV	129	14828
SARS-CoV	192	11059
SARS-CoV	22958	-115
SARS-CoV	191	38157
SARS-CoV	185	31528
SARS-CoV	141	18480
SARS-CoV	64	-5
SARS-CoV	178	25505
SARS-CoV	253	10714
SARS-CoV	-10	3560
SARS-CoV	169	17615
SARS-CoV	92	6754
SARS-CoV	156	20491
SARS-CoV	183	22898
SARS-CoV	313	41204
SARS-CoV	207	34428
SARS-CoV	550	17324
SARS-CoV	172	22293
SARS-CoV	89	5954
SARS-CoV	1196	-40
SARS-CoV	197	34247
SARS-CoV	-12	3192
SARS-CoV	128	16069
SARS-CoV	211	15967
SARS-CoV	81	20404
SARS-CoV	266	32059
SARS-CoV	113	9063
SARS-CoV	103	15588
SARS-CoV	1885	-25
SARS-CoV	149	14716
SARS-CoV	84	13818
SARS-CoV	410	63469
SARS-CoV	6006	28
SARS-CoV	8432	141
SARS-CoV	4625	-36
SARS-CoV	-21	14887
SARS-CoV	200	20044
SARS-CoV	390	47664
SARS-CoV	68	14153
SARS-CoV	240	17180
SARS-CoV	381	46620
SARS-CoV	84	9621
SARS-CoV	238	31714
SARS-CoV	-29	8667
SARS-CoV	155	21330
SARS-CoV	312	35452
SARS-CoV	266	24630
SARS-CoV	94	9137
SARS-CoV	158	11675
SARS-CoV	332	29584
SARS-CoV	160	18382
SARS-CoV	118	7543
SARS-CoV	151	11213
SARS-CoV	365	27381
SARS-CoV	46	10089
SARS-CoV	259	21964
SARS-CoV	359	37021
SARS-CoV	209	19168
SARS-CoV	148	13732
SARS-CoV	158	29036
SARS-CoV	134	21907
SARS-CoV	193	23079
SARS-CoV	324	30623
SARS-CoV	55	10780
SARS-CoV	300	25058
SARS-CoV	260	34999
SARS-CoV	390	30997
SARS-CoV	118	10450
SARS-CoV	121	14730
SARS-CoV	268	15022
SARS-CoV	244	19422
SARS-CoV	190	20228
SARS-CoV	176	18576
SARS-CoV	39	13664
SARS-CoV	149	19936
SARS-CoV	2923	-175
SARS-CoV	80	13771
SARS-CoV	89	12122
SARS-CoV	2778	41
SARS-CoV	15645	-47
SARS-CoV	370	15108
SARS-CoV	170	16355
SARS-CoV	230	17502
SARS-CoV	71	275
SARS-CoV	30	10051
SARS-CoV	72	12168
SARS-CoV	148	16834
SARS-CoV	104	7255
SARS-CoV	54	26087
SARS-CoV	233	23889
SARS-CoV	168	15386
SARS-CoV	1386	-73
SARS-CoV	80	8416
SARS-CoV	143	6648
SARS-CoV	288	21311
SARS-CoV	88	74
SARS-CoV	-60	7035
SARS-CoV	-7	5248
SARS-CoV	83	13086
SARS-CoV	89	23344
SARS-CoV	60	9538
SARS-CoV	214	30430
SARS-CoV	31	4976
SARS-CoV	15	5372
SARS-CoV	136	15606
SARS-CoV	159	19301
SARS-CoV	-13	21918
SARS-CoV	25	24325
SARS-CoV	355	15820
SARS-CoV	60	14768
SARS-CoV	203	23304
SARS-CoV	223	18919
SARS-CoV	174	20733
SARS-CoV	1328	-354
SARS-CoV	111	10029
SARS-CoV	80	18961
SARS-CoV	147	8424
SARS-CoV	181	13213
SARS-CoV	226	25465
SARS-CoV	245	10189
SARS-CoV	107	8505
SARS-CoV	-41	3783
SARS-CoV	151	25266
SARS-CoV	-4	6415
SARS-CoV	189	32244
SARS-CoV	330	29317
SARS-CoV	337	28043
SARS-CoV	219	16420
SARS-CoV	301	36730
SARS-CoV	256	24654
SARS-CoV	3307	-303
SARS-CoV	334	50012
SARS-CoV	2722	916
SARS-CoV	107	20759
SARS-CoV	-135	2873
SARS-CoV	20	8201
SARS-CoV	449	52075
SARS-CoV	208	19477
SARS-CoV	167	14752
SARS-CoV	5988	68
SARS-CoV	159	34103
SARS-CoV	199	12503
SARS-CoV	2651	-400
SARS-CoV	184	21758
SARS-CoV	6	3681
SARS-CoV	219	21054
SARS-CoV	404	35846
SARS-CoV	15	19056
SARS-CoV	219	18593
SARS-CoV	89	23515
SARS-CoV	225	28779
SARS-CoV	103	16009
SARS-CoV	134	8847
SARS-CoV	306	30429
SARS-CoV	177	10576
SARS-CoV	142	19540
SARS-CoV	161	18542
SARS-CoV	30	9161
SARS-CoV	81	12072
SARS-CoV	180	15528
SARS-CoV	181	22845
SARS-CoV	129	15439
SARS-CoV	300	20623
SARS-CoV	190	13274
SARS-CoV	99	18677
SARS-CoV	195	23469
SARS-CoV	134	19398
SARS-CoV	594	58130
SARS-CoV	170	12566
SARS-CoV	284	32957
SARS-CoV	142	6416
SARS-CoV	357	23603
SARS-CoV	155	15649
SARS-CoV	-21	652
SARS-CoV	111	12450
SARS-CoV	175	6515
SARS-CoV	122	18412
SARS-CoV	174	18472
SARS-CoV	193	22230
SARS-CoV	255	25754
SARS-CoV	199	28992
SARS-CoV	52	-63
SARS-CoV	360	28595
SARS-CoV	147	5224
SARS-CoV	189	10578
SARS-CoV	1647	59
SARS-CoV	94	15608
SARS-CoV	99	14512
SARS-CoV	4417	1008
SARS-CoV	24	15218
SARS-CoV	288	35874
SARS-CoV	103	19194
SARS-CoV	183	26677
SARS-CoV	237	31311
SARS-CoV	234	23472
SARS-CoV	154	30361
SARS-CoV	355	33438
SARS-CoV	2449	87
SARS-CoV	64	18463
SARS-CoV	23	12385
SARS-CoV	69	6731
SARS-CoV	676	153
SARS-CoV	1	10472
SARS-CoV	118	13903
SARS-CoV	156	18596
SARS-CoV	158	14043
SARS-CoV	58	13193
SARS-CoV	52	5565
SARS-CoV	170	17943
SARS-CoV	54	18600
SARS-CoV	35	10385
SARS-CoV	-25	3570
SARS-CoV	166	16778
SARS-CoV	1184	8
SARS-CoV	7004	-5
SARS-CoV	15	6735
SARS-CoV	55	9253
SARS-CoV	114	15251
SARS-CoV	5855	34
SARS-CoV	226	29181
SARS-CoV	1640	-184
SARS-CoV	47	19396
SARS-CoV	347	20439
SARS-CoV	83	12602
SARS-CoV	330	35276
SARS-CoV	91	11536
SARS-CoV	149	18198
SARS-CoV	3832	135
SARS-CoV	310	14000
SARS-CoV	381	37111
SARS-CoV	309	29329
SARS-CoV	52	9954
SARS-CoV	638	68997
SARS-CoV	10534	-291
SARS-CoV	110	15336
SARS-CoV	231	22098
SARS-CoV	117	4570
SARS-CoV	67	18379
SARS-CoV	244	15709
SARS-CoV	30	2231
SARS-CoV	4	26
SARS-CoV	161	6204
SARS-CoV	221	12707
SARS-CoV	166	24559
SARS-CoV	6958	128
SARS-CoV	45	8403
SARS-CoV	144	12210
SARS-CoV	138	13744
SARS-CoV	122	13880
SARS-CoV	7227	-109
SARS-CoV	150	10947
SARS-CoV	213	34269
SARS-CoV	2398	-46
SARS-CoV	300	17835
SARS-CoV	45	15266
SARS-CoV	208	17814
SARS-CoV	5375	-114
SARS-CoV	-16	11607
SARS-CoV	301	23795
SARS-CoV	22	3228
SARS-CoV	212	18932
SARS-CoV	177	23565
SARS-CoV	85	15743
SARS-CoV	143	13795
SARS-CoV	302	22510
SARS-CoV	319	29040
SARS-CoV	171	21371
SARS-CoV	205	19674
SARS-CoV	10	9494
SARS-CoV	56	9573
SARS-CoV	296	27454
SARS-CoV	97	2297
SARS-CoV	292	23841
SARS-CoV	217	28997
SARS-CoV	221	31184
SARS-CoV	189	14107
SARS-CoV	338	33021
SARS-CoV	223	23834
SARS-CoV	20	7006
SARS-CoV	212	21977
SARS-CoV	503	22328
SARS-CoV	39	11665
SARS-CoV	229	28746
SARS-CoV	120	10391
SARS-CoV	45	11189
SARS-CoV	227	30982
SARS-CoV	87	10241
SARS-CoV	132	8098
SARS-CoV	472	39330
SARS-CoV	16	25393
SARS-CoV	4902	-261
SARS-CoV	400	16837
SARS-CoV	30	5230
SARS-CoV	183	16138
SARS-CoV	219	25734
SARS-CoV	132	20635
SARS-CoV	85	9862
SARS-CoV	67	20113
SARS-CoV	131	14724
SARS-CoV	124	9669
SARS-CoV	144	19455
SARS-CoV	267	28139
SARS-CoV	232	16192
SARS-CoV	196	32685
SARS-CoV	123	22630
SARS-CoV	16	7178
SARS-CoV	191	28094
SARS-CoV	147	11193
SARS-CoV	3525	68
SARS-CoV	144	12918
SARS-CoV	324	31872
SARS-CoV	172	18574
SARS-CoV	81	16180
SARS-CoV	133	16590
SARS-CoV	158	31099
SARS-CoV	270	26741
SARS-CoV	128	21381
SARS-CoV	171	15067
SARS-CoV	124	18278
SARS-CoV	241	10748
SARS-CoV	68	15017
SARS-CoV	247	25997
SARS-CoV	105	8422
SARS-CoV	44	11190
SARS-CoV	5059	-36
SARS-CoV	1703	7
SARS-CoV	62	16085
SARS-CoV	138	29661
SARS-CoV	208	25149
SARS-CoV	46	6492
SARS-CoV	237	16186
SARS-CoV	27214	16
SARS-CoV	137	24030
SARS-CoV	211	28757
SARS-CoV	3013	-145
SARS-CoV	15047	504
SARS-CoV	10	25079
SARS-CoV	175	21299
SARS-CoV	79	12096
SARS-CoV	269	23297
SARS-CoV	84	13725
SARS-CoV	498	38638
SARS-CoV	12307	-181
SARS-CoV	21	4508
SARS-CoV	313	22510
SARS-CoV	161	8712
SARS-CoV	138	22301
SARS-CoV	417	47587
SARS-CoV	433	40744
SARS-CoV	183	30549
SARS-CoV	148	10247
SARS-CoV	131	13994
SARS-CoV	64	17261
SARS-CoV	292	33937
SARS-CoV	151	22423
SARS-CoV	243	38717
SARS-CoV	260	19697
SARS-CoV	2	8466
SARS-CoV	304	29821
SARS-CoV	124	19473
SARS-CoV	143	16978
SARS-CoV	257	11921
SARS-CoV	48	8941
SARS-CoV	144	23790
SARS-CoV	176	16363
SARS-CoV	420	38569
SARS-CoV	216	27789
SARS-CoV	41	16111
SARS-CoV	120	17557
SARS-CoV	188	25061
SARS-CoV	263	25187
SARS-CoV	345	369
SARS-CoV	242	19632
SARS-CoV	31	4754
SARS-CoV	193	7285
SARS-CoV	10098	-54
SARS-CoV	324	23042
SARS-CoV	941	-663
SARS-CoV	151	15267
SARS-CoV	393	43800
SARS-CoV	232	19827
SARS-CoV	277	18467
SARS-CoV	266	19245
SARS-CoV	203	23289
SARS-CoV	80	5078
SARS-CoV	25	1420
SARS-CoV	4850	-356
SARS-CoV	456	49547
SARS-CoV	117	15755
SARS-CoV	90	11815
SARS-CoV	107	9412
SARS-CoV	149	5542
SARS-CoV	133	14013
SARS-CoV	399	27035
SARS-CoV	294	23250
SARS-CoV	285	23699
SARS-CoV	61	10104
SARS-CoV	1	11629
SARS-CoV	199	7558
SARS-CoV	301	30166
SARS-CoV	204	17592
SARS-CoV	259	9064
SARS-CoV	120	8348
SARS-CoV	151	17457
SARS-CoV	9881	-24
SARS-CoV	201	24104
SARS-CoV	31	11979
SARS-CoV	49	10745
SARS-CoV	389	42789
SARS-CoV	359	29214
SARS-CoV	254	27263
SARS-CoV	253	14347
SARS-CoV	144	15997
SARS-CoV	284	22766
SARS-CoV	-54	8599
SARS-CoV	226	30779
SARS-CoV	161	16924
SARS-CoV	301	37954
SARS-CoV	151	14348
SARS-CoV	-67	7397
SARS-CoV	343	40557
SARS-CoV	3712	-389
SARS-CoV	146	11363
SARS-CoV	2131	-205
SARS-CoV	4539	-63
SARS-CoV	268	36021
SARS-CoV	2735	-123
SARS-CoV	17486	-203
SARS-CoV	121	15586
SARS-CoV	138	16846
SARS-CoV	286	23041
SARS-CoV	100	6272
SARS-CoV	160	15520
SARS-CoV	263	15023
SARS-CoV	15851	-91
SARS-CoV	87	19714
SARS-CoV	72	16607
SARS-CoV	158	38426
SARS-CoV	117	11298
SARS-CoV	159	25552
SARS-CoV	35	6456
SARS-CoV	103	8290
SARS-CoV	330	39720
SARS-CoV	315	20549
SARS-CoV	202	14038
SARS-CoV	149	18091
SARS-CoV	207	2486
SARS-CoV	108	11177
SARS-CoV	-39	741
SARS-CoV	143	21795
SARS-CoV	67	5047
SARS-CoV	131	16768
SARS-CoV	43	9426
SARS-CoV	175	15377
SARS-CoV	29	5916
SARS-CoV	9	20906
SARS-CoV	244	25346
SARS-CoV	224	19607
SARS-CoV	85	7966
SARS-CoV	70	12774
SARS-CoV	167	8362
SARS-CoV	138	17652
SARS-CoV	161	16819
SARS-CoV	129	6826
SARS-CoV	75	16160
SARS-CoV	1302	-226
SARS-CoV	59	5367
SARS-CoV	261	34264
SARS-CoV	116	15275
SARS-CoV	289	13980
SARS-CoV	144	16179
SARS-CoV	141	18820
SARS-CoV	244	17154
SARS-CoV	-14	11949
SARS-CoV	95	14086
SARS-CoV	2211	-126
SARS-CoV	180	27390
SARS-CoV	108	20636
SARS-CoV	354	20486
SARS-CoV	120	21719
SARS-CoV	208	23546
SARS-CoV	242	23469
SARS-CoV	49	7227
SARS-CoV	102	6898
SARS-CoV	223	14505
SARS-CoV	77	16428
SARS-CoV	2281	-230
SARS-CoV	269	29852
SARS-CoV	615	94281
SARS-CoV	41	24176
SARS-CoV	213	22206
SARS-CoV	139	19429
SARS-CoV	177	18080
SARS-CoV	116	11083
SARS-CoV	245	21940
SARS-CoV	97	28196
SARS-CoV	169	20966
SARS-CoV	3708	-485
SARS-CoV	87	15406
SARS-CoV	3	413
SARS-CoV	150	21650
SARS-CoV	-18	10474
SARS-CoV	176	20186
SARS-CoV	96	11633
SARS-CoV	63	7758
SARS-CoV	40	7699
SARS-CoV	99	14312
SARS-CoV	21	6867
SARS-CoV	1811	-128
SARS-CoV	262	21008
SARS-CoV	173	17065
SARS-CoV	232	16077
SARS-CoV	196	16803
SARS-CoV	274	46852
SARS-CoV	224	28190
SARS-CoV	161	11791
SARS-CoV	108	15759
SARS-CoV	123	13866
SARS-CoV	-9	4835
SARS-CoV	49	14782
SARS-CoV	74	14098
SARS-CoV	120	19400
SARS-CoV	147	14253
SARS-CoV	41	4551
SARS-CoV	3077	-147
SARS-CoV	195	31400
SARS-CoV	-93	2795
SARS-CoV	244	24563
SARS-CoV	205	20743
SARS-CoV	305	39994
SARS-CoV	135	7079
SARS-CoV	209	14888
SARS-CoV	16	6235
SARS-CoV	143	21205
SARS-CoV	223	32458
SARS-CoV	57	5460
SARS-CoV	1791	677
SARS-CoV	-13	7290
SARS-CoV	41	9993
SARS-CoV	69	13134
SARS-CoV	269	23888
SARS-CoV	4668	-250
SARS-CoV	79	14520
SARS-CoV	13498	-24
SARS-CoV	257	12383
SARS-CoV	198	28490
SARS-CoV	202	18319
SARS-CoV	205	24234
SARS-CoV	180	15351
SARS-CoV	104	8059
SARS-CoV	154	6145
SARS-CoV	120	5638
SARS-CoV	330	27223
SARS-CoV	181	10754
SARS-CoV	78	14986
SARS-CoV	4582	198
SARS-CoV	-13	3896
SARS-CoV	119	18187
SARS-CoV	50	11109
SARS-CoV	106	12025
SARS-CoV	7957	-126
SARS-CoV	311	34740
SARS-CoV	-19	9049
SARS-CoV	643	71743
SARS-CoV	8115	-238
SARS-CoV	27	7648
SARS-CoV	78	7560
SARS-CoV	-75	24292
SARS-CoV	7112	-224
SARS-CoV	133	14654
SARS-CoV	139	17753
SARS-CoV	107	18352
SARS-CoV	90	11145
SARS-CoV	225	18812
SARS-CoV	22	16394
SARS-CoV	244	23658
SARS-CoV	76	8783
SARS-CoV	328	22991
SARS-CoV	117	13200
SARS-CoV	157	32766
SARS-CoV	75	6069
SARS-CoV	185	23264
SARS-CoV	156	13569
SARS-CoV	196	13477
SARS-CoV	225	19896
SARS-CoV	167	29639
SARS-CoV	157	18231
SARS-CoV	-70	6272
SARS-CoV	83	16666
SARS-CoV	250	25351
SARS-CoV	257	32239
SARS-CoV	67	8576
SARS-CoV	186	23339
SARS-CoV	1954	-294
SARS-CoV	99	9797
SARS-CoV	19	220
SARS-CoV	155	16241
SARS-CoV	243	38885
SARS-CoV	261	15948
SARS-CoV	195	25758
SARS-CoV	103	13099
SARS-CoV	312	50856
SARS-CoV	395	42047
SARS-CoV	10979	21304
SARS-CoV	9968	-127
SARS-CoV	220	15677
SARS-CoV	-4	12450
SARS-CoV	87	14995
SARS-CoV	261	31691
SARS-CoV	203	22398
SARS-CoV	12792	-113
SARS-CoV	223	33778
SARS-CoV	115	18445
SARS-CoV	137	17127
SARS-CoV	151	25878
SARS-CoV	44	11510
SARS-CoV	220	20265
SARS-CoV	823	-38
SARS-CoV	85	17002
SARS-CoV	17	9396
SARS-CoV	433	45662
SARS-CoV	307	21679
SARS-CoV	37	5117
SARS-CoV	523	39762
SARS-CoV	117	16622
SARS-CoV	114	17152
SARS-CoV	101	22198
SARS-CoV	-37	1922
SARS-CoV	-28	10991
SARS-CoV	260	23919
SARS-CoV	418	48935
SARS-CoV	1269	863
SARS-CoV	2	10022
SARS-CoV	472	39749
SARS-CoV	97	12929
SARS-CoV	199	21988
SARS-CoV	21583	82
SARS-CoV	139	16814
SARS-CoV	125	21416
SARS-CoV	198	23169
SARS-CoV	4383	-516
SARS-CoV	179	21827
SARS-CoV	30	11131
SARS-CoV	199	27643
SARS-CoV	36	11007
SARS-CoV	135	13413
SARS-CoV	53	2310
SARS-CoV	300	26709
SARS-CoV	171	11825
SARS-CoV	51	5386
SARS-CoV	2086	-48
SARS-CoV	162	17390
SARS-CoV	68	7243
SARS-CoV	240	19950
SARS-CoV	401	32513
SARS-CoV	201	9966
SARS-CoV	339	24207
SARS-CoV	61	8268
SARS-CoV	153	21866
SARS-CoV	561	94
SARS-CoV	126	7053
SARS-CoV	118	10648
SARS-CoV	131	22163
SARS-CoV	170	19232
SARS-CoV	126	23149
SARS-CoV	8756	-117
SARS-CoV	216	29458
SARS-CoV	203	18842
SARS-CoV	602	45527
SARS-CoV	111	14345
SARS-CoV	134	10212
SARS-CoV	206	24353
SARS-CoV	11290	-5
SARS-CoV	170	15633
SARS-CoV	285	21081
SARS-CoV	4219	-253
SARS-CoV	28	4883
SARS-CoV	4915	-173
SARS-CoV	93	23411
SARS-CoV	17983	-127
SARS-CoV	51	12230
SARS-CoV	280	14888
SARS-CoV	151	16876
SARS-CoV	191	40774
SARS-CoV	65	21768
SARS-CoV	264	37043
SARS-CoV	137	8920
SARS-CoV	2931	124
SARS-CoV	242	26055
SARS-CoV	279	23410
SARS-CoV	584	57815
SARS-CoV	18	8173
SARS-CoV	146	18521
SARS-CoV	146	14353
SARS-CoV	247	19670
SARS-CoV	205	18666
SARS-CoV	248	21307
SARS-CoV	275	40926
SARS-CoV	1554	-311
SARS-CoV	181	7656
SARS-CoV	197	17201
SARS-CoV	270	31955
SARS-CoV	321	27972
SARS-CoV	216	16534
SARS-CoV	84	20229
SARS-CoV	9	6850
SARS-CoV	4732	-116
SARS-CoV	231	16101
SARS-CoV	-32	478
SARS-CoV	-19	13202
SARS-CoV	165	16606
SARS-CoV	1673	-30
SARS-CoV	120	13281
SARS-CoV	162	16141
SARS-CoV	1971	-104
SARS-CoV	346	23784
SARS-CoV	64	12760
SARS-CoV	4769	29
SARS-CoV	497	60860
SARS-CoV	114	10198
SARS-CoV	68	8114
SARS-CoV	221	15093
SARS-CoV	135	5802
SARS-CoV	282	36230
SARS-CoV	174	33220
SARS-CoV	87	13597
SARS-CoV	-60	13876
SARS-CoV	26	1470
SARS-CoV	1062	-326
SARS-CoV	317	14170
SARS-CoV	86	-166
SARS-CoV	190	15811
SARS-CoV	194	19641
SARS-CoV	66	18537
SARS-CoV	229	39331
SARS-CoV	289	15041
SARS-CoV	275	13692
SARS-CoV	67	19450
SARS-CoV	208	36326
SARS-CoV	207	35306
SARS-CoV	281	19525
SARS-CoV	237	24503
SARS-CoV	-16	10742
SARS-CoV	21	10631
SARS-CoV	302	34256
SARS-CoV	71	9743
SARS-CoV	331	33292
SARS-CoV	153	19670
SARS-CoV	75	9901
SARS-CoV	291	15884
SARS-CoV	56	21607
SARS-CoV	1104	-35
SARS-CoV	-22	5557
SARS-CoV	5844	-67
SARS-CoV	106	4998
SARS-CoV	-14	6781
SARS-CoV	69	8185
SARS-CoV	-4	2748
SARS-CoV	263	24519
SARS-CoV	129	16067
SARS-CoV	100	14385
SARS-CoV	283	16385
SARS-CoV	271	32831
SARS-CoV	74	24469
SARS-CoV	47	8224
SARS-CoV	74	21597
SARS-CoV	8492	139
SARS-CoV	34	15659
SARS-CoV	311	39790
SARS-CoV	424	34924
SARS-CoV	117	20382
SARS-CoV	64	7250
SARS-CoV	237	13832
SARS-CoV	1401	51
SARS-CoV	192	7854
SARS-CoV	263	25401
SARS-CoV	131	19748
SARS-CoV	119	15927
SARS-CoV	102	16508
SARS-CoV	1576	-175
SARS-CoV	561	65881
SARS-CoV	246	32214
SARS-CoV	3056	631
SARS-CoV	69	1664
SARS-CoV	-6	13265
SARS-CoV	224	24480
SARS-CoV	442	42024
SARS-CoV	186	17121
SARS-CoV	277	31038
SARS-CoV	149	13518
SARS-CoV	50	9494
SARS-CoV	231	19002
SARS-CoV	4069	7
SARS-CoV	-63	9473
SARS-CoV	-85	12593
SARS-CoV	162	26370
SARS-CoV	177	8824
SARS-CoV	331	25919
SARS-CoV	357	35085
SARS-CoV	276	39284
SARS-CoV	464	60912
SARS-CoV	109	12906
SARS-CoV	63	10242
SARS-CoV	1122	-46
SARS-CoV	287	22548
SARS-CoV	284	19141
SARS-CoV	222	23957
SARS-CoV	2036	-63
SARS-CoV	222	23902
SARS-CoV	151	18316
SARS-CoV	103	12935
SARS-CoV	176	15553
SARS-CoV	142	6674
SARS-CoV	329	26952
SARS-CoV	131	8000
SARS-CoV	348	26045
SARS-CoV	220	29939
SARS-CoV	253	19064
SARS-CoV	242	19624
SARS-CoV	4522	-73
SARS-CoV	95	3578
SARS-CoV	145	14658
SARS-CoV	379	23700
SARS-CoV	219	10919
SARS-CoV	172	22410
SARS-CoV	158	11568
SARS-CoV	325	18123
SARS-CoV	326	20064
SARS-CoV	20	-261
SARS-CoV	85	11712
SARS-CoV	56	-153
SARS-CoV	112	13889
SARS-CoV	-102	-392
SARS-CoV	128	11903
SARS-CoV	365	47521
SARS-CoV	160	7836
SARS-CoV	393	55160
SARS-CoV	95	15331
SARS-CoV	5602	-360
SARS-CoV	163	12218
SARS-CoV	13951	83
SARS-CoV	-9	4934
SARS-CoV	49	11756
SARS-CoV	141	18122
SARS-CoV	576	57364
SARS-CoV	198	12188
SARS-CoV	141	21738
SARS-CoV	117	10477
SARS-CoV	230	33276
SARS-CoV	185	17516
SARS-CoV	92	1427
SARS-CoV	144	20416
SARS-CoV	333	19529
SARS-CoV	45	12655
SARS-CoV	132	18421
SARS-CoV	73	13856
SARS-CoV	150	23344
SARS-CoV	243	24404
SARS-CoV	368	21570
SARS-CoV	133	10797
SARS-CoV	255	24644
SARS-CoV	121	25642
SARS-CoV	449	44576
SARS-CoV	1218	2130
SARS-CoV	130	11976
SARS-CoV	3091	-59
SARS-CoV	3117	-75
SARS-CoV	120	10686
SARS-CoV	235	29906
SARS-CoV	117	11241
SARS-CoV	2009	-22
SARS-CoV	1254	-7
SARS-CoV	117	28780
SARS-CoV	226	26768
SARS-CoV	379	45176
SARS-CoV	242	33158
SARS-CoV	415	46456
SARS-CoV	164	33026
SARS-CoV	2110	109
SARS-CoV	2246	12639
SARS-CoV	88	6106
SARS-CoV	38	14312
SARS-CoV	244	21347
SARS-CoV	49	5096
SARS-CoV	16	2420
SARS-CoV	198	23613
SARS-CoV	292	20179
SARS-CoV	188	24740
SARS-CoV	6907	-220
SARS-CoV	-15	9727
SARS-CoV	23	9567
SARS-CoV	175	12261
SARS-CoV	130	11637
SARS-CoV	332	36215
SARS-CoV	165	4406
SARS-CoV	81	11334
SARS-CoV	165	7976
SARS-CoV	169	24295
SARS-CoV	288	21558
SARS-CoV	2316	-175
SARS-CoV	82	12728
SARS-CoV	13434	-44
SARS-CoV	136	35342
SARS-CoV	68	15881
SARS-CoV	-49	12086
SARS-CoV	4201	-427
SARS-CoV	209	19555
SARS-CoV	194	15004
SARS-CoV	235	32180
SARS-CoV	106	20636
SARS-CoV	166	22071
SARS-CoV	263	26990
SARS-CoV	1426	-245
SARS-CoV	96	6562
SARS-CoV	153	16163
SARS-CoV	59	8917
SARS-CoV	249	33226
SARS-CoV	500	40757
SARS-CoV	261	20577
SARS-CoV	63	10110
SARS-CoV	-23	4989
SARS-CoV	97	18173
SARS-CoV	161	22315
SARS-CoV	157	11933
SARS-CoV	310	36804
SARS-CoV	124	9396
SARS-CoV	110	11612
SARS-CoV	189	16947
SARS-CoV	420	43847
SARS-CoV	325	23336
SARS-CoV	227	23676
SARS-CoV	264	12709
SARS-CoV	2569	120
SARS-CoV	4795	-271
SARS-CoV	161	24133
SARS-CoV	61	19104
SARS-CoV	2604	65
SARS-CoV	137	11762
SARS-CoV	154	13860
SARS-CoV	212	25626
SARS-CoV	210	17119
SARS-CoV	104	7344
SARS-CoV	482	31882
SARS-CoV	6103	-268
SARS-CoV	118	8350
SARS-CoV	277	23428
SARS-CoV	296	37970
SARS-CoV	65	5239
SARS-CoV	270	15567
SARS-CoV	231	21970
SARS-CoV	77	11314
SARS-CoV	169	26700
SARS-CoV	93	5844
SARS-CoV	13	6074
SARS-CoV	78	9374
SARS-CoV	52	13427
SARS-CoV	99	9373
SARS-CoV	117	24669
SARS-CoV	68	-54
SARS-CoV	2575	-303
SARS-CoV	87	-131
SARS-CoV	184	25768
SARS-CoV	2957	-127
SARS-CoV	89	13306
SARS-CoV	178	13568
SARS-CoV	143	17021
SARS-CoV	181	18665
SARS-CoV	313	23505
SARS-CoV	75	12119
SARS-CoV	376	42339
SARS-CoV	322	22744
SARS-CoV	172	17204
SARS-CoV	108	9140
SARS-CoV	286	17134
SARS-CoV	509	46711
SARS-CoV	100	4868
SARS-CoV	216	18987
SARS-CoV	215	13423
SARS-CoV	94	2044
SARS-CoV	198	22583
SARS-CoV	101	32025
SARS-CoV	252	24871
SARS-CoV	218	24587
SARS-CoV	131	18235
SARS-CoV	195	17431
SARS-CoV	531	-307
SARS-CoV	183	31426
SARS-CoV	197	5468
SARS-CoV	128	16504
SARS-CoV	322	29000
SARS-CoV	154	19845
SARS-CoV	81	7211
SARS-CoV	381	32622
SARS-CoV	67	9553
SARS-CoV	3911	-172
SARS-CoV	5314	73
SARS-CoV	110	12802
SARS-CoV	265	29467
SARS-CoV	264	25376
SARS-CoV	154	10266
SARS-CoV	205	24434
SARS-CoV	172	31342
SARS-CoV	81	18644
SARS-CoV	133	12734
SARS-CoV	82	8665
SARS-CoV	-22	6011
SARS-CoV	380	20633
SARS-CoV	120	18103
SARS-CoV	235	29553
SARS-CoV	258	19766
SARS-CoV	159	29666
SARS-CoV	175	18795
SARS-CoV	57	13477
SARS-CoV	5202	-217
SARS-CoV	108	16810
SARS-CoV	152	18550
SARS-CoV	155	21164
SARS-CoV	216	21064
SARS-CoV	45	8656
SARS-CoV	93	16758
SARS-CoV	28	4976
SARS-CoV	5469	-254
SARS-CoV	313	24994
SARS-CoV	396	49106
SARS-CoV	169	17622
SARS-CoV	35	21385
SARS-CoV	245	33760
SARS-CoV	-51	12712
SARS-CoV	5438	-668
SARS-CoV	-53	16705
SARS-CoV	91	17065
SARS-CoV	215	24089
SARS-CoV	116	16681
SARS-CoV	175	20331
SARS-CoV	118	16048
SARS-CoV	165	24408
SARS-CoV	348	40103
SARS-CoV	330	33508
SARS-CoV	290	25725
SARS-CoV	135	8518
SARS-CoV	29	6981
SARS-CoV	258	19119
SARS-CoV	1411	-177
SARS-CoV	4955	-70
SARS-CoV	6124	-102
SARS-CoV	124	11708
SARS-CoV	125	17839
SARS-CoV	4898	28278
SARS-CoV	11120	-289
SARS-CoV	159	22809
SARS-CoV	236	25044
SARS-CoV	216	20212
SARS-CoV	95	8673
SARS-CoV	78	26365
SARS-CoV	12407	-119
SARS-CoV	-8	9853
SARS-CoV	13	10263
SARS-CoV	123	17469
SARS-CoV	1910	1204
SARS-CoV	106	16812
SARS-CoV	128	11527
SARS-CoV	279	26868
SARS-CoV	27	13778
SARS-CoV	130	13206
SARS-CoV	260	30967
SARS-CoV	445	33204
SARS-CoV	3552	167
SARS-CoV	281	24128
SARS-CoV	195	21847
SARS-CoV	155	5323
SARS-CoV	14227	-296
SARS-CoV	86	4611
SARS-CoV	-36	6104
SARS-CoV	133	17736
SARS-CoV	130	23451
SARS-CoV	107	13784
SARS-CoV	50	6480
SARS-CoV	127	6739
SARS-CoV	170	10440
SARS-CoV	154	9036
SARS-CoV	150	7966
SARS-CoV	969	-396
SARS-CoV	200	12258
SARS-CoV	177	12639
SARS-CoV	5390	47
SARS-CoV	225	27458
SARS-CoV	396	42179
SARS-CoV	156	10184
SARS-CoV	87	23074
SARS-CoV	290	20990
SARS-CoV	214	22338
SARS-CoV	6139	47
SARS-CoV	9577	104
SARS-CoV	3009	303
SARS-CoV	5	8708
SARS-CoV	249	38537
SARS-CoV	72	9337
SARS-CoV	215	21231
SARS-CoV	182	20365
SARS-CoV	91	19491
SARS-CoV	74	9707
SARS-CoV	-29	137
SARS-CoV	65	9895
SARS-CoV	-58	-57
SARS-CoV	137	22257
SARS-CoV	344	34762
SARS-CoV	145	7796
SARS-CoV	123	19938
SARS-CoV	12	6023
SARS-CoV	111	14103
SARS-CoV	127	21985
SARS-CoV	420	42059
SARS-CoV	283	22827
SARS-CoV	139	17715
SARS-CoV	75	10502
SARS-CoV	331	18506
SARS-CoV	300	24887
SARS-CoV	308	40800
SARS-CoV	-64	3925
SARS-CoV	231	41979
SARS-CoV	41	8853
SARS-CoV	99	28662
SARS-CoV	40	2876
SARS-CoV	151	23438
SARS-CoV	-12	14847
SARS-CoV	258	18655
SARS-CoV	21	9066
SARS-CoV	189	26052
SARS-CoV	90	25321
SARS-CoV	-29	8622
SARS-CoV	351	21121
SARS-CoV	191	20271
SARS-CoV	462	55159
SARS-CoV	294	34894
SARS-CoV	308	37200
SARS-CoV	465	29906
SARS-CoV	305	37079
SARS-CoV	288	20715
SARS-CoV	150	14153
SARS-CoV	246	38004
SARS-CoV	321	34541
SARS-CoV	-5	6234
SARS-CoV	2886	-197
SARS-CoV	11169	-50
SARS-CoV	178	17169
SARS-CoV	48	8785
SARS-CoV	144	18458
SARS-CoV	4505	-380
SARS-CoV	670	13424
SARS-CoV	133	21024
SARS-CoV	23147	-400
SARS-CoV	100	10381
SARS-CoV	-213	5416
SARS-CoV	59	16338
SARS-CoV	357	39489
SARS-CoV	272	27992
SARS-CoV	565	63657
SARS-CoV	234	21609
SARS-CoV	206	17608
SARS-CoV	29	9268
SARS-CoV	191	13515
SARS-CoV	98	7928
SARS-CoV	465	46542
SARS-CoV	24	12483
SARS-CoV	12	8048
SARS-CoV	119	8642
SARS-CoV	7	19316
SARS-CoV	696	73522
SARS-CoV	194	17991
SARS-CoV	107	9267
SARS-CoV	24	14810
SARS-CoV	394	41854
SARS-CoV	228	20369
SARS-CoV	190	18075
SARS-CoV	288	36071
SARS-CoV	111	11120
SARS-CoV	194	27756
SARS-CoV	323	47405
SARS-CoV	283	17002
SARS-CoV	257	29886
SARS-CoV	585	73263
SARS-CoV	73	9717
SARS-CoV	742	-37
SARS-CoV	-23	-29
SARS-CoV	258	31796
SARS-CoV	357	25254
SARS-CoV	-20	7943
SARS-CoV	180	14052
SARS-CoV	266	27276
SARS-CoV	2752	-190
SARS-CoV	101	9006
SARS-CoV	5	1508
SARS-CoV	50	1087
SARS-CoV	283	20602
SARS-CoV	296	28768
SARS-CoV	976	112706
SARS-CoV	153	17958
SARS-CoV	292	33027
SARS-CoV	14746	42
SARS-CoV	208	27580
SARS-CoV	204	13389
SARS-CoV	92	12637
SARS-CoV	233	25556
SARS-CoV	2254	1106
SARS-CoV	449	33208
SARS-CoV	16	11266
SARS-CoV	116	18984
SARS-CoV	205	31290
SARS-CoV	194	21233
SARS-CoV	115	13186
SARS-CoV	118	12864
SARS-CoV	220	11665
SARS-CoV	344	29279
SARS-CoV	263	17753
SARS-CoV	284	9053
SARS-CoV	184	11857
SARS-CoV	248	25871
SARS-CoV	6891	34
SARS-CoV	76	12778
SARS-CoV	-72	5715
SARS-CoV	197	21772
SARS-CoV	109	15052
SARS-CoV	-46	-123
SARS-CoV	68	12809
SARS-CoV	118	9960
SARS-CoV	-55	8156
SARS-CoV	226	21761
SARS-CoV	210	29807
SARS-CoV	11081	811
SARS-CoV	173	23781
SARS-CoV	338	20253
SARS-CoV	25	16043
SARS-CoV	-4	8118
SARS-CoV	161	11712
SARS-CoV	-58	7243
SARS-CoV	122	6683
SARS-CoV	134	22876
SARS-CoV	38	8046
SARS-CoV	287	23609
SARS-CoV	156	7745
SARS-CoV	17	14337
SARS-CoV	15886	-153
SARS-CoV	3045	201
SARS-CoV	-48	7244
SARS-CoV	72	15318
SARS-CoV	-5	10959
SARS-CoV	150	13851
SARS-CoV	16692	100
SARS-CoV	1776	11228
SARS-CoV	38	9969
SARS-CoV	182	24478
SARS-CoV	239	16970
SARS-CoV	117	7965
SARS-CoV	123	6119
SARS-CoV	304	37372
SARS-CoV	1923	-175
SARS-CoV	77	5629
SARS-CoV	-44	5209
SARS-CoV	151	18517
SARS-CoV	188	7255
SARS-CoV	86	11702
SARS-CoV	57	8467
SARS-CoV	98	16817
SARS-CoV	305	37149
SARS-CoV	219	25414
SARS-CoV	129	4689
SARS-CoV	35	6909
SARS-CoV	13977	-353
SARS-CoV	316	29421
SARS-CoV	75	19985
SARS-CoV	72	9651
SARS-CoV	141	17325
SARS-CoV	168	16969
SARS-CoV	108	20002
SARS-CoV	123	16423
SARS-CoV	29	2725
SARS-CoV	134	20242
SARS-CoV	369	28169
SARS-CoV	122	10703
SARS-CoV	319	38128
SARS-CoV	10279	-309
SARS-CoV	387	35002
SARS-CoV	292	36020
SARS-CoV	-5	10114
SARS-CoV	4668	326
SARS-CoV	590	60616
SARS-CoV	168	12529
SARS-CoV	154	12647
SARS-CoV	313	26274
SARS-CoV	134	26401
SARS-CoV	190	25488
SARS-CoV	100	15533
SARS-CoV	357	34372
SARS-CoV	383	18718
SARS-CoV	360	40594
SARS-CoV	108	4389
SARS-CoV	41	12546
SARS-CoV	6335	-201
SARS-CoV	234	19837
SARS-CoV	128	12616
SARS-CoV	31	10915
SARS-CoV	-66	4915
SARS-CoV	50	23124
SARS-CoV	417	33083
SARS-CoV	245	42406
SARS-CoV	132	5871
SARS-CoV	12	4667
SARS-CoV	89	13867
SARS-CoV	7232	16
SARS-CoV	61	5821
SARS-CoV	331	32908
SARS-CoV	32	4639
SARS-CoV	4894	-61
SARS-CoV	108	17304
SARS-CoV	132	10455
SARS-CoV	207	27370
SARS-CoV	212	32598
SARS-CoV	102	20523
SARS-CoV	64	11284
SARS-CoV	426	42383
SARS-CoV	137	13713
SARS-CoV	122	6917
SARS-CoV	86	13903
SARS-CoV	651	61345
SARS-CoV	84	17909
SARS-CoV	117	7161
SARS-CoV	347	36979
SARS-CoV	147	17331
SARS-CoV	215	14776
SARS-CoV	198	17816
SARS-CoV	1159	312
SARS-CoV	62	19532
SARS-CoV	-26	12680
SARS-CoV	225	21056
SARS-CoV	28	4473
SARS-CoV	486	38350
SARS-CoV	154	31270
SARS-CoV	146	11239
SARS-CoV	45	12652
SARS-CoV	133	8728
SARS-CoV	15516	-26
SARS-CoV	67	23378
SARS-CoV	188	19380
SARS-CoV	163	11088
SARS-CoV	176	8654
SARS-CoV	168	15197
SARS-CoV	76	-58
SARS-CoV	450	32966
SARS-CoV	62	15320
SARS-CoV	331	37898
SARS-CoV	87	33219
SARS-CoV	158	35444
SARS-CoV	160	22342
SARS-CoV	67	14591
SARS-CoV	5206	-108
SARS-CoV	6489	1607
SARS-CoV	-30	14436
SARS-CoV	76	11198
SARS-CoV	143	16255
SARS-CoV	3539	-206
SARS-CoV	381	41872
SARS-CoV	285	16157
SARS-CoV	162	10145
SARS-CoV	67	17482
SARS-CoV	192	14265
SARS-CoV	159	10691
SARS-CoV	71	18692
SARS-CoV	6802	-245
SARS-CoV	173	24924
SARS-CoV	44	8535
SARS-CoV	200	30737
SARS-CoV	15	5050
SARS-CoV	10	12533
SARS-CoV	196	18065
SARS-CoV	333	19253
SARS-CoV	109	14021
SARS-CoV	199	20683
SARS-CoV	73	13282
SARS-CoV	115	16338
SARS-CoV	10363	59
SARS-CoV	58	23359
SARS-CoV	18	9983
SARS-CoV	92	6248
SARS-CoV	87	7893
SARS-CoV	257	23333
SARS-CoV	72	8963
SARS-CoV	455	50938
SARS-CoV	120	20432
SARS-CoV	178	22223
SARS-CoV	212	19999
SARS-CoV	121	18797
SARS-CoV	54	17139
SARS-CoV	144	8948
SARS-CoV	380	41821
SARS-CoV	137	9548
SARS-CoV	9061	649
SARS-CoV	114	6645
SARS-CoV	194	6805
SARS-CoV	181	14119
SARS-CoV	335	34945
SARS-CoV	144	12257
SARS-CoV	396	32220
SARS-CoV	127	23943
SARS-CoV	340	32652
SARS-CoV	56	8614
SARS-CoV	390	39487
SARS-CoV	133	20915
SARS-CoV	303	26920
SARS-CoV	50	20061
SARS-CoV	209	16334
SARS-CoV	74	10079
SARS-CoV	2683	699
SARS-CoV	332	18107
SARS-CoV	252	24977
SARS-CoV	296	24455
SARS-CoV	199	24344
SARS-CoV	2733	-85
SARS-CoV	205	28632
SARS-CoV	66	8720
SARS-CoV	127	17925
SARS-CoV	161	17234
SARS-CoV	277	18816
SARS-CoV	414	6630
SARS-CoV	116	22806
SARS-CoV	2897	-454
SARS-CoV	101	20405
SARS-CoV	211	24131
SARS-CoV	6	4979
SARS-CoV	1150	-311
SARS-CoV	54	24538
SARS-CoV	483	1243
SARS-CoV	53	21133
SARS-CoV	285	45352
SARS-CoV	153	15005
SARS-CoV	292	19962
SARS-CoV	249	16039
SARS-CoV	275	21544
SARS-CoV	352	21432
SARS-CoV	-71	17661
SARS-CoV	195	10739
SARS-CoV	106	8865
SARS-CoV	254	27093
SARS-CoV	17	10292
SARS-CoV	3030	-145
SARS-CoV	227	21923
SARS-CoV	2020	-51
SARS-CoV	137	15975
SARS-CoV	252	26651
SARS-CoV	124	19118
SARS-CoV	104	7246
SARS-CoV	43	8468
SARS-CoV	-11	16562
SARS-CoV	-18	17712
SARS-CoV	207	22444
SARS-CoV	239	23228
SARS-CoV	172	8992
SARS-CoV	139	19966
SARS-CoV	182	23059
SARS-CoV	336	26049
SARS-CoV	127	12925
SARS-CoV	137	13745
SARS-CoV	141	16973
SARS-CoV	277	14776
SARS-CoV	9469	-208
SARS-CoV	239	32864
SARS-CoV	108	10781
SARS-CoV	288	22897
SARS-CoV	39	9041
SARS-CoV	132	6346
SARS-CoV	129	19772
SARS-CoV	248	30502
SARS-CoV	14742	-27
SARS-CoV	174	16242
SARS-CoV	164	18461
SARS-CoV	112	5524
SARS-CoV	96	8596
SARS-CoV	197	9240
SARS-CoV	57	3164
SARS-CoV	218	23848
SARS-CoV	78	838
SARS-CoV	4960	-305
SARS-CoV	94	14344
SARS-CoV	21	9600
SARS-CoV	-32	7687
SARS-CoV	72	26517
SARS-CoV	80	21347
SARS-CoV	48	9331
SARS-CoV	141	23734
SARS-CoV	173	15435
SARS-CoV	288	22262
[truncated: 198,314+ more rows]

## Sheet: Fig_1E
type	virus_label	pct_nir	n	mean	upper_conf	lower_conf	cv
Mixed	SARS-CoV	10	7	33.819	110.014	10.3961	0.0963095
Mixed	SARS-CoV	20	7	18.3718	62.5917	5.39243	0.185685
Mixed	SARS-CoV	40	7	10.0988	33.3118	3.06155	0.327043
Mixed	SARS-CoV	60	7	9.16891	37.8007	2.224	0.450311
Mixed	SARS-CoV	80	6	7.4341	32.895	1.68007	0.490479
Mixed	SARS-CoV	90	6	4.45153	13.9829	1.41717	0.607984
Mixed	SARS-CoV-2	10	7	52.0803	134.072	20.2306	0.0494795
Mixed	SARS-CoV-2	20	7	33.3573	110.449	10.0744	0.0993863
Mixed	SARS-CoV-2	40	7	16.0809	42.9215	6.02481	0.166152
Mixed	SARS-CoV-2	60	7	10.3119	21.4878	4.94864	0.202232
Mixed	SARS-CoV-2	80	7	11.1773	36.7593	3.39866	0.294603
Mixed	SARS-CoV-2	90	6	8.01483	30.2801	2.12144	0.396505
Mixed	VSV	10	6	0.815715	1.13117	0.588233	1.6292
Mixed	VSV	20	7	0.769872	1.12012	0.52914	1.8906
Mixed	VSV	40	7	0.870718	1.18385	0.64041	1.56201
Mixed	VSV	60	7	0.887986	1.30577	0.603875	1.65665
Mixed	VSV	80	7	0.956676	1.45074	0.630868	1.58581
Mixed	VSV	90	5	0.859848	1.54297	0.479167	1.77214
Unmixed	SARS-CoV	NA	7	28.4307	80.5246	10.038	0.0997312
Unmixed	SARS-CoV-2	NA	7	44.0773	141.444	13.7355	0.0728936
Unmixed	VSV	NA	7	0.684779	0.886167	0.529158	1.89031

## Sheet: Fig_2C
gene	virus_label	tagged	untagged
CD147	SARS-CoV	0.809469	0.68124
CD147	SARS-CoV-2	0.839564	0.682017
CD147	VSV	0.911928	1.11502
NRP1	SARS-CoV	0.948191	1.15597
NRP1	SARS-CoV-2	1.4982	1.37033
NRP1	VSV	0.760321	1.16475
NRP2	SARS-CoV	1.25441	1.49435
NRP2	SARS-CoV-2	1.35474	2.10286
NRP2	VSV	1.48161	1.52964
L-SIGN	SARS-CoV	1.76072	1.37214
L-SIGN	SARS-CoV-2	3.03246	1.84396
L-SIGN	VSV	0.875396	1.46552
ACE2	SARS-CoV	11.7135	8.98192
ACE2	SARS-CoV-2	13.1945	11.5122
ACE2	VSV	1.05381	0.956982

## Sheet: Fig_2D
receptor_grouped	virus_label	mean_log10_nir_red_diff	sd_log10_nir_red_diff	n	se_log10_nir_red_diff	geomean	lower_ci	upper_ci
ACE2	SARS-CoV	0.996613	0.405218	16	0.101304	9.92231	6.03514	16.3132
ACE2	SARS-CoV-2	1.07987	0.393481	19	0.0902706	12.0189	7.76629	18.6002
ACE2	VSV	-0.00587804	0.0674919	19	0.0154837	0.986556	0.91536	1.06329
CD147	SARS-CoV	-0.0653975	0.148873	19	0.0341539	0.860206	0.729202	1.01475
CD147	SARS-CoV-2	-0.0475823	0.183037	15	0.04726	0.896226	0.709668	1.13183
CD147	VSV	-0.00653618	0.0686143	19	0.0157412	0.985063	0.912836	1.063
L-SIGN	SARS-CoV	0.221626	0.206483	18	0.0486685	1.66581	1.31506	2.11012
L-SIGN	SARS-CoV-2	0.445787	0.272484	18	0.064225	2.79118	2.04308	3.81321
L-SIGN	VSV	-0.0106821	0.216651	19	0.0497032	0.975704	0.767177	1.24091
NRP1	SARS-CoV	-0.0118673	0.280272	11	0.0845053	0.973044	0.63073	1.50114
NRP1	SARS-CoV-2	0.165216	0.190786	10	0.0603318	1.46291	1.06841	2.00307
NRP1	VSV	-0.091259	0.174432	14	0.046619	0.810478	0.642727	1.02201
NRP2	SARS-CoV	0.114441	0.203278	19	0.0466353	1.30149	1.03864	1.63087
NRP2	SARS-CoV-2	0.174289	0.186452	18	0.0439473	1.49379	1.20661	1.84931
NRP2	VSV	0.173652	0.0506035	19	0.0116092	1.4916	1.41014	1.57776

## Sheet: Fig_3A
virus_label	mean_log10_nir_red_diff	sd_log10_nir_red_diff	n	se_log10_nir_red_diff	geomean	lower_ci	upper_ci	cells
Ebolavirus Zaire	-0.0910732	0.112905	7	0.0426742	0.810824	0.668783	0.983033	ACE2
Junin virus	-0.117932	0.145472	18	0.034288	0.762199	0.652925	0.88976	ACE2
Lassa fever virus	-0.0357388	0.0513445	7	0.0194064	0.921003	0.843771	1.0053	ACE2
LCMV	-0.0541976	0.147948	7	0.0559191	0.882678	0.685805	1.13607	ACE2
Marburgvirus	-0.0377465	0.0800619	11	0.0241396	0.916755	0.822129	1.02227	ACE2
MERS-CoV	-0.0720018	0.266594	5	0.119224	0.847224	0.494673	1.45104	ACE2
SARS-CoV	1.71299	0.675551	17	0.163845	51.6406	24.6521	108.175	ACE2
SARS-CoV-2	1.27684	0.425502	19	0.0976169	18.9164	12.1761	29.3879	ACE2
VSV	-0.0148307	0.0564886	15	0.0145853	0.966428	0.904862	1.03218	ACE2
WIV1-CoV	1.44616	0.394331	5	0.17635	27.9358	12.6042	61.9166	ACE2

## Sheet: Fig_3B
species	variable	value
YN2013__Rhinolophus_sinicus	YN2013__Rhinolophus_sinicus	0
Rf1__Rhinolophus_ferrumequium	YN2013__Rhinolophus_sinicus	20
Rs4247__Rhinolophus_sinicus	YN2013__Rhinolophus_sinicus	20
Rs4237__Rhinolophus_sinicus	YN2013__Rhinolophus_sinicus	22
Rp3__Rhinolophus_pearsonii	YN2013__Rhinolophus_sinicus	22
RhGB01__Rhinolophus_hipposideros	YN2013__Rhinolophus_sinicus	91
BB9904__Rhinolophus_euryale	YN2013__Rhinolophus_sinicus	84
BM48-31__Rhinolophus_blasii	YN2013__Rhinolophus_sinicus	85
Khosta2__Rhinolophus_hipposideros	YN2013__Rhinolophus_sinicus	91
Khosta1__Rhinolophus_ferrumequinum	YN2013__Rhinolophus_sinicus	78
PRD-0038__Rhinolophus	YN2013__Rhinolophus_sinicus	80
BtKY72__Rhinolophus	YN2013__Rhinolophus_sinicus	80
PRD-2386__Rhinolophus	YN2013__Rhinolophus_sinicus	79
RaTG15__Rhinolophus_affinis	YN2013__Rhinolophus_sinicus	84
SARS_CoV-2__Homo_sapiens	YN2013__Rhinolophus_sinicus	83
RaTG13__Rhinolophus_affinis	YN2013__Rhinolophus_sinicus	85
Rs4231__Rhinolophus_sinicus	YN2013__Rhinolophus_sinicus	84
SARS_CoV__Homo_sapiens	YN2013__Rhinolophus_sinicus	83
LYRa11__Rhinolophus_affinis	YN2013__Rhinolophus_sinicus	82
Rs7327__Rhinolophus_sinicus	YN2013__Rhinolophus_sinicus	82
WIV1__Rhinolophus_sinicus	YN2013__Rhinolophus_sinicus	81
YN2013__Rhinolophus_sinicus	Rf1__Rhinolophus_ferrumequium	20
Rf1__Rhinolophus_ferrumequium	Rf1__Rhinolophus_ferrumequium	0
Rs4247__Rhinolophus_sinicus	Rf1__Rhinolophus_ferrumequium	23
Rs4237__Rhinolophus_sinicus	Rf1__Rhinolophus_ferrumequium	22
Rp3__Rhinolophus_pearsonii	Rf1__Rhinolophus_ferrumequium	21
RhGB01__Rhinolophus_hipposideros	Rf1__Rhinolophus_ferrumequium	85
BB9904__Rhinolophus_euryale	Rf1__Rhinolophus_ferrumequium	80
BM48-31__Rhinolophus_blasii	Rf1__Rhinolophus_ferrumequium	79
Khosta2__Rhinolophus_hipposideros	Rf1__Rhinolophus_ferrumequium	87
Khosta1__Rhinolophus_ferrumequinum	Rf1__Rhinolophus_ferrumequium	75
PRD-0038__Rhinolophus	Rf1__Rhinolophus_ferrumequium	79
BtKY72__Rhinolophus	Rf1__Rhinolophus_ferrumequium	79
PRD-2386__Rhinolophus	Rf1__Rhinolophus_ferrumequium	78
RaTG15__Rhinolophus_affinis	Rf1__Rhinolophus_ferrumequium	80
SARS_CoV-2__Homo_sapiens	Rf1__Rhinolophus_ferrumequium	79
RaTG13__Rhinolophus_affinis	Rf1__Rhinolophus_ferrumequium	81
Rs4231__Rhinolophus_sinicus	Rf1__Rhinolophus_ferrumequium	79
SARS_CoV__Homo_sapiens	Rf1__Rhinolophus_ferrumequium	80
LYRa11__Rhinolophus_affinis	Rf1__Rhinolophus_ferrumequium	78
Rs7327__Rhinolophus_sinicus	Rf1__Rhinolophus_ferrumequium	78
WIV1__Rhinolophus_sinicus	Rf1__Rhinolophus_ferrumequium	77
YN2013__Rhinolophus_sinicus	Rs4247__Rhinolophus_sinicus	20
Rf1__Rhinolophus_ferrumequium	Rs4247__Rhinolophus_sinicus	23
Rs4247__Rhinolophus_sinicus	Rs4247__Rhinolophus_sinicus	0
Rs4237__Rhinolophus_sinicus	Rs4247__Rhinolophus_sinicus	11
Rp3__Rhinolophus_pearsonii	Rs4247__Rhinolophus_sinicus	8
RhGB01__Rhinolophus_hipposideros	Rs4247__Rhinolophus_sinicus	86
BB9904__Rhinolophus_euryale	Rs4247__Rhinolophus_sinicus	82
BM48-31__Rhinolophus_blasii	Rs4247__Rhinolophus_sinicus	85
Khosta2__Rhinolophus_hipposideros	Rs4247__Rhinolophus_sinicus	87
Khosta1__Rhinolophus_ferrumequinum	Rs4247__Rhinolophus_sinicus	75
PRD-0038__Rhinolophus	Rs4247__Rhinolophus_sinicus	78
BtKY72__Rhinolophus	Rs4247__Rhinolophus_sinicus	78
PRD-2386__Rhinolophus	Rs4247__Rhinolophus_sinicus	77
RaTG15__Rhinolophus_affinis	Rs4247__Rhinolophus_sinicus	83
SARS_CoV-2__Homo_sapiens	Rs4247__Rhinolophus_sinicus	80
RaTG13__Rhinolophus_affinis	Rs4247__Rhinolophus_sinicus	80
Rs4231__Rhinolophus_sinicus	Rs4247__Rhinolophus_sinicus	81
SARS_CoV__Homo_sapiens	Rs4247__Rhinolophus_sinicus	83
LYRa11__Rhinolophus_affinis	Rs4247__Rhinolophus_sinicus	81
Rs7327__Rhinolophus_sinicus	Rs4247__Rhinolophus_sinicus	81
WIV1__Rhinolophus_sinicus	Rs4247__Rhinolophus_sinicus	80
YN2013__Rhinolophus_sinicus	Rs4237__Rhinolophus_sinicus	22
Rf1__Rhinolophus_ferrumequium	Rs4237__Rhinolophus_sinicus	22
Rs4247__Rhinolophus_sinicus	Rs4237__Rhinolophus_sinicus	11
Rs4237__Rhinolophus_sinicus	Rs4237__Rhinolophus_sinicus	0
Rp3__Rhinolophus_pearsonii	Rs4237__Rhinolophus_sinicus	6
RhGB01__Rhinolophus_hipposideros	Rs4237__Rhinolophus_sinicus	85
BB9904__Rhinolophus_euryale	Rs4237__Rhinolophus_sinicus	81
BM48-31__Rhinolophus_blasii	Rs4237__Rhinolophus_sinicus	84
Khosta2__Rhinolophus_hipposideros	Rs4237__Rhinolophus_sinicus	87
Khosta1__Rhinolophus_ferrumequinum	Rs4237__Rhinolophus_sinicus	75
PRD-0038__Rhinolophus	Rs4237__Rhinolophus_sinicus	78
BtKY72__Rhinolophus	Rs4237__Rhinolophus_sinicus	78
PRD-2386__Rhinolophus	Rs4237__Rhinolophus_sinicus	77
RaTG15__Rhinolophus_affinis	Rs4237__Rhinolophus_sinicus	82
SARS_CoV-2__Homo_sapiens	Rs4237__Rhinolophus_sinicus	80
RaTG13__Rhinolophus_affinis	Rs4237__Rhinolophus_sinicus	80
Rs4231__Rhinolophus_sinicus	Rs4237__Rhinolophus_sinicus	81
SARS_CoV__Homo_sapiens	Rs4237__Rhinolophus_sinicus	80
LYRa11__Rhinolophus_affinis	Rs4237__Rhinolophus_sinicus	78
Rs7327__Rhinolophus_sinicus	Rs4237__Rhinolophus_sinicus	79
WIV1__Rhinolophus_sinicus	Rs4237__Rhinolophus_sinicus	77
YN2013__Rhinolophus_sinicus	Rp3__Rhinolophus_pearsonii	22
Rf1__Rhinolophus_ferrumequium	Rp3__Rhinolophus_pearsonii	21
Rs4247__Rhinolophus_sinicus	Rp3__Rhinolophus_pearsonii	8
Rs4237__Rhinolophus_sinicus	Rp3__Rhinolophus_pearsonii	6
Rp3__Rhinolophus_pearsonii	Rp3__Rhinolophus_pearsonii	0
RhGB01__Rhinolophus_hipposideros	Rp3__Rhinolophus_pearsonii	85
BB9904__Rhinolophus_euryale	Rp3__Rhinolophus_pearsonii	82
BM48-31__Rhinolophus_blasii	Rp3__Rhinolophus_pearsonii	83
Khosta2__Rhinolophus_hipposideros	Rp3__Rhinolophus_pearsonii	86
Khosta1__Rhinolophus_ferrumequinum	Rp3__Rhinolophus_pearsonii	76
PRD-0038__Rhinolophus	Rp3__Rhinolophus_pearsonii	79
BtKY72__Rhinolophus	Rp3__Rhinolophus_pearsonii	79
PRD-2386__Rhinolophus	Rp3__Rhinolophus_pearsonii	78
RaTG15__Rhinolophus_affinis	Rp3__Rhinolophus_pearsonii	80
SARS_CoV-2__Homo_sapiens	Rp3__Rhinolophus_pearsonii	79
RaTG13__Rhinolophus_affinis	Rp3__Rhinolophus_pearsonii	79
Rs4231__Rhinolophus_sinicus	Rp3__Rhinolophus_pearsonii	80
SARS_CoV__Homo_sapiens	Rp3__Rhinolophus_pearsonii	81
LYRa11__Rhinolophus_affinis	Rp3__Rhinolophus_pearsonii	79
Rs7327__Rhinolophus_sinicus	Rp3__Rhinolophus_pearsonii	80
WIV1__Rhinolophus_sinicus	Rp3__Rhinolophus_pearsonii	78
YN2013__Rhinolophus_sinicus	RhGB01__Rhinolophus_hipposideros	91
Rf1__Rhinolophus_ferrumequium	RhGB01__Rhinolophus_hipposideros	85
Rs4247__Rhinolophus_sinicus	RhGB01__Rhinolophus_hipposideros	86
Rs4237__Rhinolophus_sinicus	RhGB01__Rhinolophus_hipposideros	85
Rp3__Rhinolophus_pearsonii	RhGB01__Rhinolophus_hipposideros	85
RhGB01__Rhinolophus_hipposideros	RhGB01__Rhinolophus_hipposideros	0
BB9904__Rhinolophus_euryale	RhGB01__Rhinolophus_hipposideros	58
BM48-31__Rhinolophus_blasii	RhGB01__Rhinolophus_hipposideros	56
Khosta2__Rhinolophus_hipposideros	RhGB01__Rhinolophus_hipposideros	60
Khosta1__Rhinolophus_ferrumequinum	RhGB01__Rhinolophus_hipposideros	57
PRD-0038__Rhinolophus	RhGB01__Rhinolophus_hipposideros	58
BtKY72__Rhinolophus	RhGB01__Rhinolophus_hipposideros	58
PRD-2386__Rhinolophus	RhGB01__Rhinolophus_hipposideros	57
RaTG15__Rhinolophus_affinis	RhGB01__Rhinolophus_hipposideros	80
SARS_CoV-2__Homo_sapiens	RhGB01__Rhinolophus_hipposideros	74
RaTG13__Rhinolophus_affinis	RhGB01__Rhinolophus_hipposideros	77
Rs4231__Rhinolophus_sinicus	RhGB01__Rhinolophus_hipposideros	74
SARS_CoV__Homo_sapiens	RhGB01__Rhinolophus_hipposideros	73
LYRa11__Rhinolophus_affinis	RhGB01__Rhinolophus_hipposideros	72
Rs7327__Rhinolophus_sinicus	RhGB01__Rhinolophus_hipposideros	70
WIV1__Rhinolophus_sinicus	RhGB01__Rhinolophus_hipposideros	69
YN2013__Rhinolophus_sinicus	BB9904__Rhinolophus_euryale	84
Rf1__Rhinolophus_ferrumequium	BB9904__Rhinolophus_euryale	80
Rs4247__Rhinolophus_sinicus	BB9904__Rhinolophus_euryale	82
Rs4237__Rhinolophus_sinicus	BB9904__Rhinolophus_euryale	81
Rp3__Rhinolophus_pearsonii	BB9904__Rhinolophus_euryale	82
RhGB01__Rhinolophus_hipposideros	BB9904__Rhinolophus_euryale	58
BB9904__Rhinolophus_euryale	BB9904__Rhinolophus_euryale	0
BM48-31__Rhinolophus_blasii	BB9904__Rhinolophus_euryale	34
Khosta2__Rhinolophus_hipposideros	BB9904__Rhinolophus_euryale	62
Khosta1__Rhinolophus_ferrumequinum	BB9904__Rhinolophus_euryale	48
PRD-0038__Rhinolophus	BB9904__Rhinolophus_euryale	45
BtKY72__Rhinolophus	BB9904__Rhinolophus_euryale	43
PRD-2386__Rhinolophus	BB9904__Rhinolophus_euryale	44
RaTG15__Rhinolophus_affinis	BB9904__Rhinolophus_euryale	72
SARS_CoV-2__Homo_sapiens	BB9904__Rhinolophus_euryale	74
RaTG13__Rhinolophus_affinis	BB9904__Rhinolophus_euryale	77
Rs4231__Rhinolophus_sinicus	BB9904__Rhinolophus_euryale	67
SARS_CoV__Homo_sapiens	BB9904__Rhinolophus_euryale	71
LYRa11__Rhinolophus_affinis	BB9904__Rhinolophus_euryale	71
Rs7327__Rhinolophus_sinicus	BB9904__Rhinolophus_euryale	69
WIV1__Rhinolophus_sinicus	BB9904__Rhinolophus_euryale	68
YN2013__Rhinolophus_sinicus	BM48-31__Rhinolophus_blasii	85
Rf1__Rhinolophus_ferrumequium	BM48-31__Rhinolophus_blasii	79
Rs4247__Rhinolophus_sinicus	BM48-31__Rhinolophus_blasii	85
Rs4237__Rhinolophus_sinicus	BM48-31__Rhinolophus_blasii	84
Rp3__Rhinolophus_pearsonii	BM48-31__Rhinolophus_blasii	83
RhGB01__Rhinolophus_hipposideros	BM48-31__Rhinolophus_blasii	56
BB9904__Rhinolophus_euryale	BM48-31__Rhinolophus_blasii	34
BM48-31__Rhinolophus_blasii	BM48-31__Rhinolophus_blasii	0
Khosta2__Rhinolophus_hipposideros	BM48-31__Rhinolophus_blasii	61
Khosta1__Rhinolophus_ferrumequinum	BM48-31__Rhinolophus_blasii	46
PRD-0038__Rhinolophus	BM48-31__Rhinolophus_blasii	41
BtKY72__Rhinolophus	BM48-31__Rhinolophus_blasii	42
PRD-2386__Rhinolophus	BM48-31__Rhinolophus_blasii	42
RaTG15__Rhinolophus_affinis	BM48-31__Rhinolophus_blasii	68
SARS_CoV-2__Homo_sapiens	BM48-31__Rhinolophus_blasii	67
RaTG13__Rhinolophus_affinis	BM48-31__Rhinolophus_blasii	71
Rs4231__Rhinolophus_sinicus	BM48-31__Rhinolophus_blasii	60
SARS_CoV__Homo_sapiens	BM48-31__Rhinolophus_blasii	64
LYRa11__Rhinolophus_affinis	BM48-31__Rhinolophus_blasii	63
Rs7327__Rhinolophus_sinicus	BM48-31__Rhinolophus_blasii	62
WIV1__Rhinolophus_sinicus	BM48-31__Rhinolophus_blasii	61
YN2013__Rhinolophus_sinicus	Khosta2__Rhinolophus_hipposideros	91
Rf1__Rhinolophus_ferrumequium	Khosta2__Rhinolophus_hipposideros	87
Rs4247__Rhinolophus_sinicus	Khosta2__Rhinolophus_hipposideros	87
Rs4237__Rhinolophus_sinicus	Khosta2__Rhinolophus_hipposideros	87
Rp3__Rhinolophus_pearsonii	Khosta2__Rhinolophus_hipposideros	86
RhGB01__Rhinolophus_hipposideros	Khosta2__Rhinolophus_hipposideros	60
BB9904__Rhinolophus_euryale	Khosta2__Rhinolophus_hipposideros	62
BM48-31__Rhinolophus_blasii	Khosta2__Rhinolophus_hipposideros	61
Khosta2__Rhinolophus_hipposideros	Khosta2__Rhinolophus_hipposideros	0
Khosta1__Rhinolophus_ferrumequinum	Khosta2__Rhinolophus_hipposideros	44
PRD-0038__Rhinolophus	Khosta2__Rhinolophus_hipposideros	46
BtKY72__Rhinolophus	Khosta2__Rhinolophus_hipposideros	46
PRD-2386__Rhinolophus	Khosta2__Rhinolophus_hipposideros	45
RaTG15__Rhinolophus_affinis	Khosta2__Rhinolophus_hipposideros	78
SARS_CoV-2__Homo_sapiens	Khosta2__Rhinolophus_hipposideros	71
RaTG13__Rhinolophus_affinis	Khosta2__Rhinolophus_hipposideros	73
Rs4231__Rhinolophus_sinicus	Khosta2__Rhinolophus_hipposideros	68
SARS_CoV__Homo_sapiens	Khosta2__Rhinolophus_hipposideros	64
LYRa11__Rhinolophus_affinis	Khosta2__Rhinolophus_hipposideros	64
Rs7327__Rhinolophus_sinicus	Khosta2__Rhinolophus_hipposideros	63
WIV1__Rhinolophus_sinicus	Khosta2__Rhinolophus_hipposideros	63
YN2013__Rhinolophus_sinicus	Khosta1__Rhinolophus_ferrumequinum	78
Rf1__Rhinolophus_ferrumequium	Khosta1__Rhinolophus_ferrumequinum	75
Rs4247__Rhinolophus_sinicus	Khosta1__Rhinolophus_ferrumequinum	75
Rs4237__Rhinolophus_sinicus	Khosta1__Rhinolophus_ferrumequinum	75
Rp3__Rhinolophus_pearsonii	Khosta1__Rhinolophus_ferrumequinum	76
RhGB01__Rhinolophus_hipposideros	Khosta1__Rhinolophus_ferrumequinum	57
BB9904__Rhinolophus_euryale	Khosta1__Rhinolophus_ferrumequinum	48
BM48-31__Rhinolophus_blasii	Khosta1__Rhinolophus_ferrumequinum	46
Khosta2__Rhinolophus_hipposideros	Khosta1__Rhinolophus_ferrumequinum	44
Khosta1__Rhinolophus_ferrumequinum	Khosta1__Rhinolophus_ferrumequinum	0
PRD-0038__Rhinolophus	Khosta1__Rhinolophus_ferrumequinum	22
BtKY72__Rhinolophus	Khosta1__Rhinolophus_ferrumequinum	25
PRD-2386__Rhinolophus	Khosta1__Rhinolophus_ferrumequinum	22
RaTG15__Rhinolophus_affinis	Khosta1__Rhinolophus_ferrumequinum	65
SARS_CoV-2__Homo_sapiens	Khosta1__Rhinolophus_ferrumequinum	66
RaTG13__Rhinolophus_affinis	Khosta1__Rhinolophus_ferrumequinum	63
Rs4231__Rhinolophus_sinicus	Khosta1__Rhinolophus_ferrumequinum	58
SARS_CoV__Homo_sapiens	Khosta1__Rhinolophus_ferrumequinum	58
LYRa11__Rhinolophus_affinis	Khosta1__Rhinolophus_ferrumequinum	56
Rs7327__Rhinolophus_sinicus	Khosta1__Rhinolophus_ferrumequinum	55
WIV1__Rhinolophus_sinicus	Khosta1__Rhinolophus_ferrumequinum	53
YN2013__Rhinolophus_sinicus	PRD-0038__Rhinolophus	80
Rf1__Rhinolophus_ferrumequium	PRD-0038__Rhinolophus	79
Rs4247__Rhinolophus_sinicus	PRD-0038__Rhinolophus	78
Rs4237__Rhinolophus_sinicus	PRD-0038__Rhinolophus	78
Rp3__Rhinolophus_pearsonii	PRD-0038__Rhinolophus	79
RhGB01__Rhinolophus_hipposideros	PRD-0038__Rhinolophus	58
BB9904__Rhinolophus_euryale	PRD-0038__Rhinolophus	45
BM48-31__Rhinolophus_blasii	PRD-0038__Rhinolophus	41
Khosta2__Rhinolophus_hipposideros	PRD-0038__Rhinolophus	46
Khosta1__Rhinolophus_ferrumequinum	PRD-0038__Rhinolophus	22
PRD-0038__Rhinolophus	PRD-0038__Rhinolophus	0
BtKY72__Rhinolophus	PRD-0038__Rhinolophus	4
PRD-2386__Rhinolophus	PRD-0038__Rhinolophus	3
RaTG15__Rhinolophus_affinis	PRD-0038__Rhinolophus	66
SARS_CoV-2__Homo_sapiens	PRD-0038__Rhinolophus	59
RaTG13__Rhinolophus_affinis	PRD-0038__Rhinolophus	61
Rs4231__Rhinolophus_sinicus	PRD-0038__Rhinolophus	54
SARS_CoV__Homo_sapiens	PRD-0038__Rhinolophus	57
LYRa11__Rhinolophus_affinis	PRD-0038__Rhinolophus	57
Rs7327__Rhinolophus_sinicus	PRD-0038__Rhinolophus	56
WIV1__Rhinolophus_sinicus	PRD-0038__Rhinolophus	54
YN2013__Rhinolophus_sinicus	BtKY72__Rhinolophus	80
Rf1__Rhinolophus_ferrumequium	BtKY72__Rhinolophus	79
Rs4247__Rhinolophus_sinicus	BtKY72__Rhinolophus	78
Rs4237__Rhinolophus_sinicus	BtKY72__Rhinolophus	78
Rp3__Rhinolophus_pearsonii	BtKY72__Rhinolophus	79
RhGB01__Rhinolophus_hipposideros	BtKY72__Rhinolophus	58
BB9904__Rhinolophus_euryale	BtKY72__Rhinolophus	43
BM48-31__Rhinolophus_blasii	BtKY72__Rhinolophus	42
Khosta2__Rhinolophus_hipposideros	BtKY72__Rhinolophus	46
Khosta1__Rhinolophus_ferrumequinum	BtKY72__Rhinolophus	25
PRD-0038__Rhinolophus	BtKY72__Rhinolophus	4
BtKY72__Rhinolophus	BtKY72__Rhinolophus	0
PRD-2386__Rhinolophus	BtKY72__Rhinolophus	3
RaTG15__Rhinolophus_affinis	BtKY72__Rhinolophus	67
SARS_CoV-2__Homo_sapiens	BtKY72__Rhinolophus	60
RaTG13__Rhinolophus_affinis	BtKY72__Rhinolophus	62
Rs4231__Rhinolophus_sinicus	BtKY72__Rhinolophus	55
SARS_CoV__Homo_sapiens	BtKY72__Rhinolophus	58
LYRa11__Rhinolophus_affinis	BtKY72__Rhinolophus	57
Rs7327__Rhinolophus_sinicus	BtKY72__Rhinolophus	56
WIV1__Rhinolophus_sinicus	BtKY72__Rhinolophus	56
YN2013__Rhinolophus_sinicus	PRD-2386__Rhinolophus	79
Rf1__Rhinolophus_ferrumequium	PRD-2386__Rhinolophus	78
Rs4247__Rhinolophus_sinicus	PRD-2386__Rhinolophus	77
Rs4237__Rhinolophus_sinicus	PRD-2386__Rhinolophus	77
Rp3__Rhinolophus_pearsonii	PRD-2386__Rhinolophus	78
RhGB01__Rhinolophus_hipposideros	PRD-2386__Rhinolophus	57
BB9904__Rhinolophus_euryale	PRD-2386__Rhinolophus	44
BM48-31__Rhinolophus_blasii	PRD-2386__Rhinolophus	42
Khosta2__Rhinolophus_hipposideros	PRD-2386__Rhinolophus	45
Khosta1__Rhinolophus_ferrumequinum	PRD-2386__Rhinolophus	22
PRD-0038__Rhinolophus	PRD-2386__Rhinolophus	3
BtKY72__Rhinolophus	PRD-2386__Rhinolophus	3
PRD-2386__Rhinolophus	PRD-2386__Rhinolophus	0
RaTG15__Rhinolophus_affinis	PRD-2386__Rhinolophus	65
SARS_CoV-2__Homo_sapiens	PRD-2386__Rhinolophus	59
RaTG13__Rhinolophus_affinis	PRD-2386__Rhinolophus	61
Rs4231__Rhinolophus_sinicus	PRD-2386__Rhinolophus	54
SARS_CoV__Homo_sapiens	PRD-2386__Rhinolophus	58
LYRa11__Rhinolophus_affinis	PRD-2386__Rhinolophus	57
Rs7327__Rhinolophus_sinicus	PRD-2386__Rhinolophus	56
WIV1__Rhinolophus_sinicus	PRD-2386__Rhinolophus	54
YN2013__Rhinolophus_sinicus	RaTG15__Rhinolophus_affinis	84
Rf1__Rhinolophus_ferrumequium	RaTG15__Rhinolophus_affinis	80
Rs4247__Rhinolophus_sinicus	RaTG15__Rhinolophus_affinis	83
Rs4237__Rhinolophus_sinicus	RaTG15__Rhinolophus_affinis	82
Rp3__Rhinolophus_pearsonii	RaTG15__Rhinolophus_affinis	80
RhGB01__Rhinolophus_hipposideros	RaTG15__Rhinolophus_affinis	80
BB9904__Rhinolophus_euryale	RaTG15__Rhinolophus_affinis	72
BM48-31__Rhinolophus_blasii	RaTG15__Rhinolophus_affinis	68
Khosta2__Rhinolophus_hipposideros	RaTG15__Rhinolophus_affinis	78
Khosta1__Rhinolophus_ferrumequinum	RaTG15__Rhinolophus_affinis	65
PRD-0038__Rhinolophus	RaTG15__Rhinolophus_affinis	66
BtKY72__Rhinolophus	RaTG15__Rhinolophus_affinis	67
PRD-2386__Rhinolophus	RaTG15__Rhinolophus_affinis	65
RaTG15__Rhinolophus_affinis	RaTG15__Rhinolophus_affinis	0
SARS_CoV-2__Homo_sapiens	RaTG15__Rhinolophus_affinis	64
RaTG13__Rhinolophus_affinis	RaTG15__Rhinolophus_affinis	65
Rs4231__Rhinolophus_sinicus	RaTG15__Rhinolophus_affinis	68
SARS_CoV__Homo_sapiens	RaTG15__Rhinolophus_affinis	70
LYRa11__Rhinolophus_affinis	RaTG15__Rhinolophus_affinis	69
Rs7327__Rhinolophus_sinicus	RaTG15__Rhinolophus_affinis	68
WIV1__Rhinolophus_sinicus	RaTG15__Rhinolophus_affinis	67
YN2013__Rhinolophus_sinicus	SARS_CoV-2__Homo_sapiens	83
Rf1__Rhinolophus_ferrumequium	SARS_CoV-2__Homo_sapiens	79
Rs4247__Rhinolophus_sinicus	SARS_CoV-2__Homo_sapiens	80
Rs4237__Rhinolophus_sinicus	SARS_CoV-2__Homo_sapiens	80
Rp3__Rhinolophus_pearsonii	SARS_CoV-2__Homo_sapiens	79
RhGB01__Rhinolophus_hipposideros	SARS_CoV-2__Homo_sapiens	74
BB9904__Rhinolophus_euryale	SARS_CoV-2__Homo_sapiens	74
BM48-31__Rhinolophus_blasii	SARS_CoV-2__Homo_sapiens	67
Khosta2__Rhinolophus_hipposideros	SARS_CoV-2__Homo_sapiens	71
Khosta1__Rhinolophus_ferrumequinum	SARS_CoV-2__Homo_sapiens	66
PRD-0038__Rhinolophus	SARS_CoV-2__Homo_sapiens	59
BtKY72__Rhinolophus	SARS_CoV-2__Homo_sapiens	60
PRD-2386__Rhinolophus	SARS_CoV-2__Homo_sapiens	59
RaTG15__Rhinolophus_affinis	SARS_CoV-2__Homo_sapiens	64
SARS_CoV-2__Homo_sapiens	SARS_CoV-2__Homo_sapiens	0
RaTG13__Rhinolophus_affinis	SARS_CoV-2__Homo_sapiens	22
Rs4231__Rhinolophus_sinicus	SARS_CoV-2__Homo_sapiens	54
SARS_CoV__Homo_sapiens	SARS_CoV-2__Homo_sapiens	60
LYRa11__Rhinolophus_affinis	SARS_CoV-2__Homo_sapiens	59
Rs7327__Rhinolophus_sinicus	SARS_CoV-2__Homo_sapiens	56
WIV1__Rhinolophus_sinicus	SARS_CoV-2__Homo_sapiens	55
YN2013__Rhinolophus_sinicus	RaTG13__Rhinolophus_affinis	85
Rf1__Rhinolophus_ferrumequium	RaTG13__Rhinolophus_affinis	81
Rs4247__Rhinolophus_sinicus	RaTG13__Rhinolophus_affinis	80
Rs4237__Rhinolophus_sinicus	RaTG13__Rhinolophus_affinis	80
Rp3__Rhinolophus_pearsonii	RaTG13__Rhinolophus_affinis	79
RhGB01__Rhinolophus_hipposideros	RaTG13__Rhinolophus_affinis	77
BB9904__Rhinolophus_euryale	RaTG13__Rhinolophus_affinis	77
BM48-31__Rhinolophus_blasii	RaTG13__Rhinolophus_affinis	71
Khosta2__Rhinolophus_hipposideros	RaTG13__Rhinolophus_affinis	73
Khosta1__Rhinolophus_ferrumequinum	RaTG13__Rhinolophus_affinis	63
PRD-0038__Rhinolophus	RaTG13__Rhinolophus_affinis	61
BtKY72__Rhinolophus	RaTG13__Rhinolophus_affinis	62
PRD-2386__Rhinolophus	RaTG13__Rhinolophus_affinis	61
RaTG15__Rhinolophus_affinis	RaTG13__Rhinolophus_affinis	65
SARS_CoV-2__Homo_sapiens	RaTG13__Rhinolophus_affinis	22
RaTG13__Rhinolophus_affinis	RaTG13__Rhinolophus_affinis	0
Rs4231__Rhinolophus_sinicus	RaTG13__Rhinolophus_affinis	54
SARS_CoV__Homo_sapiens	RaTG13__Rhinolophus_affinis	56
LYRa11__Rhinolophus_affinis	RaTG13__Rhinolophus_affinis	55
Rs7327__Rhinolophus_sinicus	RaTG13__Rhinolophus_affinis	55
WIV1__Rhinolophus_sinicus	RaTG13__Rhinolophus_affinis	53
YN2013__Rhinolophus_sinicus	Rs4231__Rhinolophus_sinicus	84
Rf1__Rhinolophus_ferrumequium	Rs4231__Rhinolophus_sinicus	79
Rs4247__Rhinolophus_sinicus	Rs4231__Rhinolophus_sinicus	81
Rs4237__Rhinolophus_sinicus	Rs4231__Rhinolophus_sinicus	81
Rp3__Rhinolophus_pearsonii	Rs4231__Rhinolophus_sinicus	80
RhGB01__Rhinolophus_hipposideros	Rs4231__Rhinolophus_sinicus	74
BB9904__Rhinolophus_euryale	Rs4231__Rhinolophus_sinicus	67
BM48-31__Rhinolophus_blasii	Rs4231__Rhinolophus_sinicus	60
Khosta2__Rhinolophus_hipposideros	Rs4231__Rhinolophus_sinicus	68
Khosta1__Rhinolophus_ferrumequinum	Rs4231__Rhinolophus_sinicus	58
PRD-0038__Rhinolophus	Rs4231__Rhinolophus_sinicus	54
BtKY72__Rhinolophus	Rs4231__Rhinolophus_sinicus	55
PRD-2386__Rhinolophus	Rs4231__Rhinolophus_sinicus	54
RaTG15__Rhinolophus_affinis	Rs4231__Rhinolophus_sinicus	68
SARS_CoV-2__Homo_sapiens	Rs4231__Rhinolophus_sinicus	54
RaTG13__Rhinolophus_affinis	Rs4231__Rhinolophus_sinicus	54
Rs4231__Rhinolophus_sinicus	Rs4231__Rhinolophus_sinicus	0
SARS_CoV__Homo_sapiens	Rs4231__Rhinolophus_sinicus	40
LYRa11__Rhinolophus_affinis	Rs4231__Rhinolophus_sinicus	37
Rs7327__Rhinolophus_sinicus	Rs4231__Rhinolophus_sinicus	33
WIV1__Rhinolophus_sinicus	Rs4231__Rhinolophus_sinicus	35
YN2013__Rhinolophus_sinicus	SARS_CoV__Homo_sapiens	83
Rf1__Rhinolophus_ferrumequium	SARS_CoV__Homo_sapiens	80
Rs4247__Rhinolophus_sinicus	SARS_CoV__Homo_sapiens	83
Rs4237__Rhinolophus_sinicus	SARS_CoV__Homo_sapiens	80
Rp3__Rhinolophus_pearsonii	SARS_CoV__Homo_sapiens	81
RhGB01__Rhinolophus_hipposideros	SARS_CoV__Homo_sapiens	73
BB9904__Rhinolophus_euryale	SARS_CoV__Homo_sapiens	71
BM48-31__Rhinolophus_blasii	SARS_CoV__Homo_sapiens	64
Khosta2__Rhinolophus_hipposideros	SARS_CoV__Homo_sapiens	64
Khosta1__Rhinolophus_ferrumequinum	SARS_CoV__Homo_sapiens	58
PRD-0038__Rhinolophus	SARS_CoV__Homo_sapiens	57
BtKY72__Rhinolophus	SARS_CoV__Homo_sapiens	58
PRD-2386__Rhinolophus	SARS_CoV__Homo_sapiens	58
RaTG15__Rhinolophus_affinis	SARS_CoV__Homo_sapiens	70
SARS_CoV-2__Homo_sapiens	SARS_CoV__Homo_sapiens	60
RaTG13__Rhinolophus_affinis	SARS_CoV__Homo_sapiens	56
Rs4231__Rhinolophus_sinicus	SARS_CoV__Homo_sapiens	40
SARS_CoV__Homo_sapiens	SARS_CoV__Homo_sapiens	0
LYRa11__Rhinolophus_affinis	SARS_CoV__Homo_sapiens	13
Rs7327__Rhinolophus_sinicus	SARS_CoV__Homo_sapiens	10
WIV1__Rhinolophus_sinicus	SARS_CoV__Homo_sapiens	12
YN2013__Rhinolophus_sinicus	LYRa11__Rhinolophus_affinis	82
Rf1__Rhinolophus_ferrumequium	LYRa11__Rhinolophus_affinis	78
Rs4247__Rhinolophus_sinicus	LYRa11__Rhinolophus_affinis	81
Rs4237__Rhinolophus_sinicus	LYRa11__Rhinolophus_affinis	78
Rp3__Rhinolophus_pearsonii	LYRa11__Rhinolophus_affinis	79
RhGB01__Rhinolophus_hipposideros	LYRa11__Rhinolophus_affinis	72
BB9904__Rhinolophus_euryale	LYRa11__Rhinolophus_affinis	71
BM48-31__Rhinolophus_blasii	LYRa11__Rhinolophus_affinis	63
Khosta2__Rhinolophus_hipposideros	LYRa11__Rhinolophus_affinis	64
Khosta1__Rhinolophus_ferrumequinum	LYRa11__Rhinolophus_affinis	56
PRD-0038__Rhinolophus	LYRa11__Rhinolophus_affinis	57
BtKY72__Rhinolophus	LYRa11__Rhinolophus_affinis	57
PRD-2386__Rhinolophus	LYRa11__Rhinolophus_affinis	57
RaTG15__Rhinolophus_affinis	LYRa11__Rhinolophus_affinis	69
SARS_CoV-2__Homo_sapiens	LYRa11__Rhinolophus_affinis	59
RaTG13__Rhinolophus_affinis	LYRa11__Rhinolophus_affinis	55
Rs4231__Rhinolophus_sinicus	LYRa11__Rhinolophus_affinis	37
SARS_CoV__Homo_sapiens	LYRa11__Rhinolophus_affinis	13
LYRa11__Rhinolophus_affinis	LYRa11__Rhinolophus_affinis	0
Rs7327__Rhinolophus_sinicus	LYRa11__Rhinolophus_affinis	6
WIV1__Rhinolophus_sinicus	LYRa11__Rhinolophus_affinis	8
YN2013__Rhinolophus_sinicus	Rs7327__Rhinolophus_sinicus	82
Rf1__Rhinolophus_ferrumequium	Rs7327__Rhinolophus_sinicus	78
Rs4247__Rhinolophus_sinicus	Rs7327__Rhinolophus_sinicus	81
Rs4237__Rhinolophus_sinicus	Rs7327__Rhinolophus_sinicus	79
Rp3__Rhinolophus_pearsonii	Rs7327__Rhinolophus_sinicus	80
RhGB01__Rhinolophus_hipposideros	Rs7327__Rhinolophus_sinicus	70
BB9904__Rhinolophus_euryale	Rs7327__Rhinolophus_sinicus	69
BM48-31__Rhinolophus_blasii	Rs7327__Rhinolophus_sinicus	62
Khosta2__Rhinolophus_hipposideros	Rs7327__Rhinolophus_sinicus	63
Khosta1__Rhinolophus_ferrumequinum	Rs7327__Rhinolophus_sinicus	55
PRD-0038__Rhinolophus	Rs7327__Rhinolophus_sinicus	56
BtKY72__Rhinolophus	Rs7327__Rhinolophus_sinicus	56
PRD-2386__Rhinolophus	Rs7327__Rhinolophus_sinicus	56
RaTG15__Rhinolophus_affinis	Rs7327__Rhinolophus_sinicus	68
SARS_CoV-2__Homo_sapiens	Rs7327__Rhinolophus_sinicus	56
RaTG13__Rhinolophus_affinis	Rs7327__Rhinolophus_sinicus	55
Rs4231__Rhinolophus_sinicus	Rs7327__Rhinolophus_sinicus	33
SARS_CoV__Homo_sapiens	Rs7327__Rhinolophus_sinicus	10
LYRa11__Rhinolophus_affinis	Rs7327__Rhinolophus_sinicus	6
Rs7327__Rhinolophus_sinicus	Rs7327__Rhinolophus_sinicus	0
WIV1__Rhinolophus_sinicus	Rs7327__Rhinolophus_sinicus	4
YN2013__Rhinolophus_sinicus	WIV1__Rhinolophus_sinicus	81
Rf1__Rhinolophus_ferrumequium	WIV1__Rhinolophus_sinicus	77
Rs4247__Rhinolophus_sinicus	WIV1__Rhinolophus_sinicus	80
Rs4237__Rhinolophus_sinicus	WIV1__Rhinolophus_sinicus	77
Rp3__Rhinolophus_pearsonii	WIV1__Rhinolophus_sinicus	78
RhGB01__Rhinolophus_hipposideros	WIV1__Rhinolophus_sinicus	69
BB9904__Rhinolophus_euryale	WIV1__Rhinolophus_sinicus	68
BM48-31__Rhinolophus_blasii	WIV1__Rhinolophus_sinicus	61
Khosta2__Rhinolophus_hipposideros	WIV1__Rhinolophus_sinicus	63
Khosta1__Rhinolophus_ferrumequinum	WIV1__Rhinolophus_sinicus	53
PRD-0038__Rhinolophus	WIV1__Rhinolophus_sinicus	54
BtKY72__Rhinolophus	WIV1__Rhinolophus_sinicus	56
PRD-2386__Rhinolophus	WIV1__Rhinolophus_sinicus	54
RaTG15__Rhinolophus_affinis	WIV1__Rhinolophus_sinicus	67
SARS_CoV-2__Homo_sapiens	WIV1__Rhinolophus_sinicus	55
RaTG13__Rhinolophus_affinis	WIV1__Rhinolophus_sinicus	53
Rs4231__Rhinolophus_sinicus	WIV1__Rhinolophus_sinicus	35
SARS_CoV__Homo_sapiens	WIV1__Rhinolophus_sinicus	12
LYRa11__Rhinolophus_affinis	WIV1__Rhinolophus_sinicus	8
Rs7327__Rhinolophus_sinicus	WIV1__Rhinolophus_sinicus	4
WIV1__Rhinolophus_sinicus	WIV1__Rhinolophus_sinicus	0

## Sheet: Fig_3C
variable	species	value	clade_species	clade_variable
BB9904__Rhinolophus_euryale	WIV1__Rhinolophus_sinicus	69	1	3
BB9904__Rhinolophus_euryale	PRD-2386__Rhinolophus	46	3	3
BB9904__Rhinolophus_euryale	Rs4231__Rhinolophus_sinicus	69	1	3
BB9904__Rhinolophus_euryale	PRD-0038__Rhinolophus	47	3	3
BB9904__Rhinolophus_euryale	BtKY72__Rhinolophus	45	3	3
BB9904__Rhinolophus_euryale	Rs806/2006__Rhinolophus_sinicus	83	2	3
BB9904__Rhinolophus_euryale	HeB2013__Rhinolophus_ferrumequium	80	2	3
BB9904__Rhinolophus_euryale	Rs4237__Rhinolophus_sinicus	81	2	3
BB9904__Rhinolophus_euryale	Rs4084__Rhinolophus_sinicus	70	1	3
BB9904__Rhinolophus_euryale	RaTG13__Rhinolophus_affinis	78	1	3
BB9904__Rhinolophus_euryale	Rp3__Rhinolophus_pearsonii	82	2	3
BB9904__Rhinolophus_euryale	SARS_CoV-2__Homo_sapiens	75	1	3
BB9904__Rhinolophus_euryale	Rf1__Rhinolophus_ferrumequium	80	2	3
BB9904__Rhinolophus_euryale	RaTG15__Rhinolophus_affinis	72	1	3
BB9904__Rhinolophus_euryale	Rf4092__Rhinolophus_ferrumequium	84	2	3
BB9904__Rhinolophus_euryale	ZXC21__Rhinolophus_sinicus	86	2	3
BB9904__Rhinolophus_euryale	Khosta1__Rhinolophus_ferrumequinum	47	3	3
BB9904__Rhinolophus_euryale	SARS_CoV__Homo_sapiens	72	1	3
BB9904__Rhinolophus_euryale	Rs4237__Rhinolophus_sinicus	81	2	3
BB9904__Rhinolophus_euryale	BB9904__Rhinolophus_euryale	0	3	3
BB9904__Rhinolophus_euryale	Khosta2__Rhinolophus_hipposideros	61	3	3
BB9904__Rhinolophus_euryale	HuB2013__Rhinolophus_sinicus	78	2	3
BB9904__Rhinolophus_euryale	Rs4081__Rhinolophus_sinicus	81	2	3
BB9904__Rhinolophus_euryale	Shaanxi2011__Rhinolophus_pusillus	80	2	3
BB9904__Rhinolophus_euryale	LYRa11__Rhinolophus_affinis	72	1	3
BB9904__Rhinolophus_euryale	JL2012__Rhinolophus_ferrumequinum	84	2	3
BB9904__Rhinolophus_euryale	Rs7327__Rhinolophus_sinicus	70	1	3
BB9904__Rhinolophus_euryale	RhGB01__Rhinolophus_hipposideros	56	3	3
BB9904__Rhinolophus_euryale	RsSHC014__Rhinolophus_sinicus	69	1	3
BB9904__Rhinolophus_euryale	BM48-31__Rhinolophus_blasii	34	3	3
BB9904__Rhinolophus_euryale	YN2013__Rhinolophus_sinicus	83	2	3
BM48-31__Rhinolophus_blasii	Rf4092__Rhinolophus_ferrumequium	82	2	3
BM48-31__Rhinolophus_blasii	HeB2013__Rhinolophus_ferrumequium	79	2	3
BM48-31__Rhinolophus_blasii	YN2013__Rhinolophus_sinicus	84	2	3
BM48-31__Rhinolophus_blasii	BM48-31__Rhinolophus_blasii	0	3	3
BM48-31__Rhinolophus_blasii	RaTG15__Rhinolophus_affinis	69	1	3
BM48-31__Rhinolophus_blasii	Shaanxi2011__Rhinolophus_pusillus	81	2	3
BM48-31__Rhinolophus_blasii	Khosta1__Rhinolophus_ferrumequinum	42	3	3
BM48-31__Rhinolophus_blasii	PRD-2386__Rhinolophus	40	3	3
BM48-31__Rhinolophus_blasii	PRD-0038__Rhinolophus	39	3	3
BM48-31__Rhinolophus_blasii	LYRa11__Rhinolophus_affinis	62	1	3
BM48-31__Rhinolophus_blasii	Rs4237__Rhinolophus_sinicus	84	2	3
BM48-31__Rhinolophus_blasii	Rs4084__Rhinolophus_sinicus	60	1	3
BM48-31__Rhinolophus_blasii	Rs7327__Rhinolophus_sinicus	61	1	3
BM48-31__Rhinolophus_blasii	Rs4237__Rhinolophus_sinicus	84	2	3
BM48-31__Rhinolophus_blasii	Rs4231__Rhinolophus_sinicus	59	1	3
BM48-31__Rhinolophus_blasii	BB9904__Rhinolophus_euryale	34	3	3
BM48-31__Rhinolophus_blasii	WIV1__Rhinolophus_sinicus	60	1	3
BM48-31__Rhinolophus_blasii	JL2012__Rhinolophus_ferrumequinum	83	2	3
BM48-31__Rhinolophus_blasii	Rs4081__Rhinolophus_sinicus	84	2	3
BM48-31__Rhinolophus_blasii	BtKY72__Rhinolophus	40	3	3
BM48-31__Rhinolophus_blasii	RsSHC014__Rhinolophus_sinicus	59	1	3
BM48-31__Rhinolophus_blasii	HuB2013__Rhinolophus_sinicus	81	2	3
BM48-31__Rhinolophus_blasii	RaTG13__Rhinolophus_affinis	70	1	3
BM48-31__Rhinolophus_blasii	SARS_CoV-2__Homo_sapiens	66	1	3
BM48-31__Rhinolophus_blasii	Rp3__Rhinolophus_pearsonii	83	2	3
BM48-31__Rhinolophus_blasii	Khosta2__Rhinolophus_hipposideros	57	3	3
BM48-31__Rhinolophus_blasii	SARS_CoV__Homo_sapiens	63	1	3
BM48-31__Rhinolophus_blasii	ZXC21__Rhinolophus_sinicus	84	2	3
BM48-31__Rhinolophus_blasii	Rs806/2006__Rhinolophus_sinicus	84	2	3
BM48-31__Rhinolophus_blasii	Rf1__Rhinolophus_ferrumequium	79	2	3
BM48-31__Rhinolophus_blasii	RhGB01__Rhinolophus_hipposideros	52	3	3
BtKY72__Rhinolophus	RsSHC014__Rhinolophus_sinicus	55	1	3
BtKY72__Rhinolophus	WIV1__Rhinolophus_sinicus	56	1	3
BtKY72__Rhinolophus	Khosta2__Rhinolophus_hipposideros	47	3	3
BtKY72__Rhinolophus	Shaanxi2011__Rhinolophus_pusillus	79	2	3
BtKY72__Rhinolophus	Khosta1__Rhinolophus_ferrumequinum	24	3	3
BtKY72__Rhinolophus	Rs7327__Rhinolophus_sinicus	56	1	3
BtKY72__Rhinolophus	Rs4237__Rhinolophus_sinicus	79	2	3
BtKY72__Rhinolophus	PRD-2386__Rhinolophus	3	3	3
BtKY72__Rhinolophus	LYRa11__Rhinolophus_affinis	57	1	3
BtKY72__Rhinolophus	Rs4084__Rhinolophus_sinicus	56	1	3
BtKY72__Rhinolophus	Rf1__Rhinolophus_ferrumequium	80	2	3
BtKY72__Rhinolophus	BM48-31__Rhinolophus_blasii	40	3	3
BtKY72__Rhinolophus	BtKY72__Rhinolophus	0	3	3
BtKY72__Rhinolophus	Rs4231__Rhinolophus_sinicus	55	1	3
BtKY72__Rhinolophus	Rp3__Rhinolophus_pearsonii	80	2	3
BtKY72__Rhinolophus	HeB2013__Rhinolophus_ferrumequium	80	2	3
BtKY72__Rhinolophus	PRD-0038__Rhinolophus	4	3	3
BtKY72__Rhinolophus	SARS_CoV__Homo_sapiens	58	1	3
BtKY72__Rhinolophus	RhGB01__Rhinolophus_hipposideros	58	3	3
BtKY72__Rhinolophus	Rs806/2006__Rhinolophus_sinicus	78	2	3
BtKY72__Rhinolophus	JL2012__Rhinolophus_ferrumequinum	86	2	3
BtKY72__Rhinolophus	BB9904__Rhinolophus_euryale	45	3	3
BtKY72__Rhinolophus	ZXC21__Rhinolophus_sinicus	84	2	3
BtKY72__Rhinolophus	SARS_CoV-2__Homo_sapiens	60	1	3
BtKY72__Rhinolophus	Rf4092__Rhinolophus_ferrumequium	84	2	3
BtKY72__Rhinolophus	YN2013__Rhinolophus_sinicus	81	2	3
BtKY72__Rhinolophus	RaTG13__Rhinolophus_affinis	62	1	3
BtKY72__Rhinolophus	Rs4237__Rhinolophus_sinicus	79	2	3
BtKY72__Rhinolophus	HuB2013__Rhinolophus_sinicus	77	2	3
BtKY72__Rhinolophus	RaTG15__Rhinolophus_affinis	67	1	3
BtKY72__Rhinolophus	Rs4081__Rhinolophus_sinicus	80	2	3
HeB2013__Rhinolophus_ferrumequium	Rs4084__Rhinolophus_sinicus	80	1	2
HeB2013__Rhinolophus_ferrumequium	JL2012__Rhinolophus_ferrumequinum	10	2	2
HeB2013__Rhinolophus_ferrumequium	HeB2013__Rhinolophus_ferrumequium	0	2	2
HeB2013__Rhinolophus_ferrumequium	Rf4092__Rhinolophus_ferrumequium	15	2	2
HeB2013__Rhinolophus_ferrumequium	RaTG13__Rhinolophus_affinis	81	1	2
HeB2013__Rhinolophus_ferrumequium	SARS_CoV-2__Homo_sapiens	79	1	2
HeB2013__Rhinolophus_ferrumequium	Rs7327__Rhinolophus_sinicus	78	1	2
HeB2013__Rhinolophus_ferrumequium	ZXC21__Rhinolophus_sinicus	16	2	2
HeB2013__Rhinolophus_ferrumequium	Khosta1__Rhinolophus_ferrumequinum	77	3	2
HeB2013__Rhinolophus_ferrumequium	Rs806/2006__Rhinolophus_sinicus	23	2	2
HeB2013__Rhinolophus_ferrumequium	HuB2013__Rhinolophus_sinicus	24	2	2
HeB2013__Rhinolophus_ferrumequium	RaTG15__Rhinolophus_affinis	78	1	2
HeB2013__Rhinolophus_ferrumequium	Shaanxi2011__Rhinolophus_pusillus	21	2	2
HeB2013__Rhinolophus_ferrumequium	Rf1__Rhinolophus_ferrumequium	1	2	2
HeB2013__Rhinolophus_ferrumequium	Rp3__Rhinolophus_pearsonii	21	2	2
HeB2013__Rhinolophus_ferrumequium	Rs4237__Rhinolophus_sinicus	22	2	2
HeB2013__Rhinolophus_ferrumequium	YN2013__Rhinolophus_sinicus	18	2	2
HeB2013__Rhinolophus_ferrumequium	Rs4237__Rhinolophus_sinicus	22	2	2
HeB2013__Rhinolophus_ferrumequium	BtKY72__Rhinolophus	80	3	2
HeB2013__Rhinolophus_ferrumequium	SARS_CoV__Homo_sapiens	80	1	2
HeB2013__Rhinolophus_ferrumequium	BB9904__Rhinolophus_euryale	80	3	2
HeB2013__Rhinolophus_ferrumequium	RsSHC014__Rhinolophus_sinicus	79	1	2
HeB2013__Rhinolophus_ferrumequium	PRD-2386__Rhinolophus	79	3	2
HeB2013__Rhinolophus_ferrumequium	RhGB01__Rhinolophus_hipposideros	86	3	2
HeB2013__Rhinolophus_ferrumequium	BM48-31__Rhinolophus_blasii	79	3	2
HeB2013__Rhinolophus_ferrumequium	LYRa11__Rhinolophus_affinis	78	1	2
HeB2013__Rhinolophus_ferrumequium	WIV1__Rhinolophus_sinicus	77	1	2
HeB2013__Rhinolophus_ferrumequium	Rs4231__Rhinolophus_sinicus	79	1	2
HeB2013__Rhinolophus_ferrumequium	PRD-0038__Rhinolophus	80	3	2
HeB2013__Rhinolophus_ferrumequium	Khosta2__Rhinolophus_hipposideros	88	3	2
HeB2013__Rhinolophus_ferrumequium	Rs4081__Rhinolophus_sinicus	22	2	2
HuB2013__Rhinolophus_sinicus	SARS_CoV-2__Homo_sapiens	78	1	2
HuB2013__Rhinolophus_sinicus	LYRa11__Rhinolophus_affinis	80	1	2
HuB2013__Rhinolophus_sinicus	Rs4081__Rhinolophus_sinicus	15	2	2
HuB2013__Rhinolophus_sinicus	PRD-2386__Rhinolophus	76	3	2
HuB2013__Rhinolophus_sinicus	Rp3__Rhinolophus_pearsonii	13	2	2
HuB2013__Rhinolophus_sinicus	Rs4237__Rhinolophus_sinicus	15	2	2
HuB2013__Rhinolophus_sinicus	JL2012__Rhinolophus_ferrumequinum	25	2	2
HuB2013__Rhinolophus_sinicus	RaTG13__Rhinolophus_affinis	78	1	2
HuB2013__Rhinolophus_sinicus	Rs4231__Rhinolophus_sinicus	79	1	2
HuB2013__Rhinolophus_sinicus	WIV1__Rhinolophus_sinicus	78	1	2
HuB2013__Rhinolophus_sinicus	SARS_CoV__Homo_sapiens	81	1	2
HuB2013__Rhinolophus_sinicus	Rs4237__Rhinolophus_sinicus	15	2	2
HuB2013__Rhinolophus_sinicus	Khosta1__Rhinolophus_ferrumequinum	75	3	2
HuB2013__Rhinolophus_sinicus	Rs806/2006__Rhinolophus_sinicus	8	2	2
HuB2013__Rhinolophus_sinicus	RhGB01__Rhinolophus_hipposideros	85	3	2
HuB2013__Rhinolophus_sinicus	Rf4092__Rhinolophus_ferrumequium	22	2	2
HuB2013__Rhinolophus_sinicus	ZXC21__Rhinolophus_sinicus	20	2	2
HuB2013__Rhinolophus_sinicus	BB9904__Rhinolophus_euryale	78	3	2
HuB2013__Rhinolophus_sinicus	Khosta2__Rhinolophus_hipposideros	87	3	2
HuB2013__Rhinolophus_sinicus	Shaanxi2011__Rhinolophus_pusillus	15	2	2
HuB2013__Rhinolophus_sinicus	Rs7327__Rhinolophus_sinicus	79	1	2
HuB2013__Rhinolophus_sinicus	Rs4084__Rhinolophus_sinicus	80	1	2
HuB2013__Rhinolophus_sinicus	HeB2013__Rhinolophus_ferrumequium	24	2	2
HuB2013__Rhinolophus_sinicus	BtKY72__Rhinolophus	77	3	2
HuB2013__Rhinolophus_sinicus	RaTG15__Rhinolophus_affinis	78	1	2
HuB2013__Rhinolophus_sinicus	PRD-0038__Rhinolophus	77	3	2
HuB2013__Rhinolophus_sinicus	YN2013__Rhinolophus_sinicus	17	2	2
HuB2013__Rhinolophus_sinicus	BM48-31__Rhinolophus_blasii	81	3	2
HuB2013__Rhinolophus_sinicus	RsSHC014__Rhinolophus_sinicus	79	1	2
HuB2013__Rhinolophus_sinicus	Rf1__Rhinolophus_ferrumequium	23	2	2
HuB2013__Rhinolophus_sinicus	HuB2013__Rhinolophus_sinicus	0	2	2
JL2012__Rhinolophus_ferrumequinum	Khosta2__Rhinolophus_hipposideros	89	3	2
JL2012__Rhinolophus_ferrumequinum	BM48-31__Rhinolophus_blasii	83	3	2
JL2012__Rhinolophus_ferrumequinum	Shaanxi2011__Rhinolophus_pusillus	24	2	2
JL2012__Rhinolophus_ferrumequinum	Rp3__Rhinolophus_pearsonii	24	2	2
JL2012__Rhinolophus_ferrumequinum	Rs4237__Rhinolophus_sinicus	25	2	2
JL2012__Rhinolophus_ferrumequinum	JL2012__Rhinolophus_ferrumequinum	0	2	2
JL2012__Rhinolophus_ferrumequinum	PRD-0038__Rhinolophus	86	3	2
JL2012__Rhinolophus_ferrumequinum	RsSHC014__Rhinolophus_sinicus	82	1	2
JL2012__Rhinolophus_ferrumequinum	SARS_CoV-2__Homo_sapiens	80	1	2
JL2012__Rhinolophus_ferrumequinum	YN2013__Rhinolophus_sinicus	21	2	2
JL2012__Rhinolophus_ferrumequinum	WIV1__Rhinolophus_sinicus	81	1	2
JL2012__Rhinolophus_ferrumequinum	BB9904__Rhinolophus_euryale	84	3	2
JL2012__Rhinolophus_ferrumequinum	LYRa11__Rhinolophus_affinis	82	1	2
JL2012__Rhinolophus_ferrumequinum	BtKY72__Rhinolophus	86	3	2
JL2012__Rhinolophus_ferrumequinum	Rs4237__Rhinolophus_sinicus	25	2	2
JL2012__Rhinolophus_ferrumequinum	SARS_CoV__Homo_sapiens	81	1	2
JL2012__Rhinolophus_ferrumequinum	Rf4092__Rhinolophus_ferrumequium	14	2	2
JL2012__Rhinolophus_ferrumequinum	ZXC21__Rhinolophus_sinicus	15	2	2
JL2012__Rhinolophus_ferrumequinum	Rs806/2006__Rhinolophus_sinicus	25	2	2
JL2012__Rhinolophus_ferrumequinum	HuB2013__Rhinolophus_sinicus	25	2	2
JL2012__Rhinolophus_ferrumequinum	RaTG13__Rhinolophus_affinis	82	1	2
JL2012__Rhinolophus_ferrumequinum	Rs4081__Rhinolophus_sinicus	25	2	2
JL2012__Rhinolophus_ferrumequinum	Rf1__Rhinolophus_ferrumequium	9	2	2
JL2012__Rhinolophus_ferrumequinum	RaTG15__Rhinolophus_affinis	79	1	2
JL2012__Rhinolophus_ferrumequinum	Rs4231__Rhinolophus_sinicus	82	1	2
JL2012__Rhinolophus_ferrumequinum	RhGB01__Rhinolophus_hipposideros	88	3	2
JL2012__Rhinolophus_ferrumequinum	Khosta1__Rhinolophus_ferrumequinum	83	3	2
JL2012__Rhinolophus_ferrumequinum	HeB2013__Rhinolophus_ferrumequium	10	2	2
JL2012__Rhinolophus_ferrumequinum	Rs4084__Rhinolophus_sinicus	83	1	2
JL2012__Rhinolophus_ferrumequinum	PRD-2386__Rhinolophus	85	3	2
JL2012__Rhinolophus_ferrumequinum	Rs7327__Rhinolophus_sinicus	81	1	2
Khosta1__Rhinolophus_ferrumequinum	BtKY72__Rhinolophus	24	3	3
Khosta1__Rhinolophus_ferrumequinum	RsSHC014__Rhinolophus_sinicus	58	1	3
Khosta1__Rhinolophus_ferrumequinum	Rf4092__Rhinolophus_ferrumequium	82	2	3
Khosta1__Rhinolophus_ferrumequinum	ZXC21__Rhinolophus_sinicus	82	2	3
Khosta1__Rhinolophus_ferrumequinum	Rs4231__Rhinolophus_sinicus	58	1	3
Khosta1__Rhinolophus_ferrumequinum	PRD-0038__Rhinolophus	22	3	3
Khosta1__Rhinolophus_ferrumequinum	SARS_CoV-2__Homo_sapiens	65	1	3
Khosta1__Rhinolophus_ferrumequinum	Rs4081__Rhinolophus_sinicus	78	2	3
Khosta1__Rhinolophus_ferrumequinum	WIV1__Rhinolophus_sinicus	54	1	3
Khosta1__Rhinolophus_ferrumequinum	JL2012__Rhinolophus_ferrumequinum	83	2	3
Khosta1__Rhinolophus_ferrumequinum	SARS_CoV__Homo_sapiens	58	1	3
Khosta1__Rhinolophus_ferrumequinum	HeB2013__Rhinolophus_ferrumequium	77	2	3
Khosta1__Rhinolophus_ferrumequinum	Rf1__Rhinolophus_ferrumequium	77	2	3
Khosta1__Rhinolophus_ferrumequinum	YN2013__Rhinolophus_sinicus	79	2	3
Khosta1__Rhinolophus_ferrumequinum	Shaanxi2011__Rhinolophus_pusillus	77	2	3
Khosta1__Rhinolophus_ferrumequinum	RhGB01__Rhinolophus_hipposideros	57	3	3
Khosta1__Rhinolophus_ferrumequinum	Khosta2__Rhinolophus_hipposideros	44	3	3
Khosta1__Rhinolophus_ferrumequinum	Rs4237__Rhinolophus_sinicus	77	2	3
Khosta1__Rhinolophus_ferrumequinum	RaTG15__Rhinolophus_affinis	65	1	3
Khosta1__Rhinolophus_ferrumequinum	Rp3__Rhinolophus_pearsonii	78	2	3
Khosta1__Rhinolophus_ferrumequinum	Rs806/2006__Rhinolophus_sinicus	78	2	3
Khosta1__Rhinolophus_ferrumequinum	BM48-31__Rhinolophus_blasii	42	3	3
Khosta1__Rhinolophus_ferrumequinum	BB9904__Rhinolophus_euryale	47	3	3
Khosta1__Rhinolophus_ferrumequinum	Khosta1__Rhinolophus_ferrumequinum	0	3	3
Khosta1__Rhinolophus_ferrumequinum	RaTG13__Rhinolophus_affinis	62	1	3
Khosta1__Rhinolophus_ferrumequinum	HuB2013__Rhinolophus_sinicus	75	2	3
Khosta1__Rhinolophus_ferrumequinum	Rs4237__Rhinolophus_sinicus	77	2	3
Khosta1__Rhinolophus_ferrumequinum	LYRa11__Rhinolophus_affinis	56	1	3
Khosta1__Rhinolophus_ferrumequinum	Rs4084__Rhinolophus_sinicus	59	1	3
Khosta1__Rhinolophus_ferrumequinum	PRD-2386__Rhinolophus	23	3	3
Khosta1__Rhinolophus_ferrumequinum	Rs7327__Rhinolophus_sinicus	55	1	3
Khosta2__Rhinolophus_hipposideros	BtKY72__Rhinolophus	47	3	3
Khosta2__Rhinolophus_hipposideros	BB9904__Rhinolophus_euryale	61	3	3
Khosta2__Rhinolophus_hipposideros	Rf4092__Rhinolophus_ferrumequium	89	2	3
Khosta2__Rhinolophus_hipposideros	PRD-2386__Rhinolophus	47	3	3
Khosta2__Rhinolophus_hipposideros	Rs4084__Rhinolophus_sinicus	69	1	3
Khosta2__Rhinolophus_hipposideros	SARS_CoV-2__Homo_sapiens	72	1	3
Khosta2__Rhinolophus_hipposideros	Rs4081__Rhinolophus_sinicus	89	2	3
Khosta2__Rhinolophus_hipposideros	Khosta2__Rhinolophus_hipposideros	0	3	3
Khosta2__Rhinolophus_hipposideros	Rs806/2006__Rhinolophus_sinicus	87	2	3
Khosta2__Rhinolophus_hipposideros	PRD-0038__Rhinolophus	47	3	3
Khosta2__Rhinolophus_hipposideros	WIV1__Rhinolophus_sinicus	63	1	3
Khosta2__Rhinolophus_hipposideros	Rs4237__Rhinolophus_sinicus	88	2	3
Khosta2__Rhinolophus_hipposideros	RaTG13__Rhinolophus_affinis	74	1	3
Khosta2__Rhinolophus_hipposideros	ZXC21__Rhinolophus_sinicus	91	2	3
Khosta2__Rhinolophus_hipposideros	Rs4237__Rhinolophus_sinicus	88	2	3
Khosta2__Rhinolophus_hipposideros	LYRa11__Rhinolophus_affinis	64	1	3
Khosta2__Rhinolophus_hipposideros	HuB2013__Rhinolophus_sinicus	87	2	3
Khosta2__Rhinolophus_hipposideros	RaTG15__Rhinolophus_affinis	78	1	3
Khosta2__Rhinolophus_hipposideros	HeB2013__Rhinolophus_ferrumequium	88	2	3
Khosta2__Rhinolophus_hipposideros	JL2012__Rhinolophus_ferrumequinum	89	2	3
Khosta2__Rhinolophus_hipposideros	Shaanxi2011__Rhinolophus_pusillus	86	2	3
Khosta2__Rhinolophus_hipposideros	Rs7327__Rhinolophus_sinicus	63	1	3
Khosta2__Rhinolophus_hipposideros	BM48-31__Rhinolophus_blasii	57	3	3
Khosta2__Rhinolophus_hipposideros	RhGB01__Rhinolophus_hipposideros	61	3	3
Khosta2__Rhinolophus_hipposideros	Rf1__Rhinolophus_ferrumequium	88	2	3
Khosta2__Rhinolophus_hipposideros	Khosta1__Rhinolophus_ferrumequinum	44	3	3
Khosta2__Rhinolophus_hipposideros	Rp3__Rhinolophus_pearsonii	87	2	3
Khosta2__Rhinolophus_hipposideros	RsSHC014__Rhinolophus_sinicus	68	1	3
Khosta2__Rhinolophus_hipposideros	Rs4231__Rhinolophus_sinicus	68	1	3
Khosta2__Rhinolophus_hipposideros	YN2013__Rhinolophus_sinicus	91	2	3
Khosta2__Rhinolophus_hipposideros	SARS_CoV__Homo_sapiens	64	1	3
LYRa11__Rhinolophus_affinis	YN2013__Rhinolophus_sinicus	81	2	1
LYRa11__Rhinolophus_affinis	SARS_CoV__Homo_sapiens	13	1	1
LYRa11__Rhinolophus_affinis	Rs4084__Rhinolophus_sinicus	38	1	1
LYRa11__Rhinolophus_affinis	Rs4081__Rhinolophus_sinicus	79	2	1
LYRa11__Rhinolophus_affinis	HuB2013__Rhinolophus_sinicus	80	2	1
LYRa11__Rhinolophus_affinis	SARS_CoV-2__Homo_sapiens	59	1	1
LYRa11__Rhinolophus_affinis	PRD-0038__Rhinolophus	57	3	1
LYRa11__Rhinolophus_affinis	Rp3__Rhinolophus_pearsonii	79	2	1
LYRa11__Rhinolophus_affinis	Rf1__Rhinolophus_ferrumequium	78	2	1
LYRa11__Rhinolophus_affinis	Rs7327__Rhinolophus_sinicus	6	1	1
LYRa11__Rhinolophus_affinis	BB9904__Rhinolophus_euryale	72	3	1
LYRa11__Rhinolophus_affinis	ZXC21__Rhinolophus_sinicus	82	2	1
LYRa11__Rhinolophus_affinis	PRD-2386__Rhinolophus	57	3	1
LYRa11__Rhinolophus_affinis	WIV1__Rhinolophus_sinicus	8	1	1
LYRa11__Rhinolophus_affinis	Khosta2__Rhinolophus_hipposideros	64	3	1
LYRa11__Rhinolophus_affinis	JL2012__Rhinolophus_ferrumequinum	82	2	1
LYRa11__Rhinolophus_affinis	BtKY72__Rhinolophus	57	3	1
LYRa11__Rhinolophus_affinis	RsSHC014__Rhinolophus_sinicus	37	1	1
LYRa11__Rhinolophus_affinis	Shaanxi2011__Rhinolophus_pusillus	76	2	1
LYRa11__Rhinolophus_affinis	RaTG15__Rhinolophus_affinis	69	1	1
LYRa11__Rhinolophus_affinis	HeB2013__Rhinolophus_ferrumequium	78	2	1
LYRa11__Rhinolophus_affinis	RaTG13__Rhinolophus_affinis	55	1	1
LYRa11__Rhinolophus_affinis	RhGB01__Rhinolophus_hipposideros	72	3	1
LYRa11__Rhinolophus_affinis	Rs4237__Rhinolophus_sinicus	78	2	1
LYRa11__Rhinolophus_affinis	Rs4231__Rhinolophus_sinicus	37	1	1
LYRa11__Rhinolophus_affinis	LYRa11__Rhinolophus_affinis	0	1	1
LYRa11__Rhinolophus_affinis	Rs806/2006__Rhinolophus_sinicus	79	2	1
LYRa11__Rhinolophus_affinis	Rs4237__Rhinolophus_sinicus	78	2	1
LYRa11__Rhinolophus_affinis	Khosta1__Rhinolophus_ferrumequinum	56	3	1
LYRa11__Rhinolophus_affinis	Rf4092__Rhinolophus_ferrumequium	80	2	1
LYRa11__Rhinolophus_affinis	BM48-31__Rhinolophus_blasii	62	3	1
PRD-0038__Rhinolophus	Rs4081__Rhinolophus_sinicus	80	2	3
PRD-0038__Rhinolophus	PRD-2386__Rhinolophus	3	3	3
PRD-0038__Rhinolophus	PRD-0038__Rhinolophus	0	3	3
PRD-0038__Rhinolophus	Khosta1__Rhinolophus_ferrumequinum	22	3	3
PRD-0038__Rhinolophus	HuB2013__Rhinolophus_sinicus	77	2	3
PRD-0038__Rhinolophus	WIV1__Rhinolophus_sinicus	54	1	3
PRD-0038__Rhinolophus	SARS_CoV__Homo_sapiens	57	1	3
PRD-0038__Rhinolophus	BB9904__Rhinolophus_euryale	47	3	3
PRD-0038__Rhinolophus	HeB2013__Rhinolophus_ferrumequium	80	2	3
PRD-0038__Rhinolophus	Rf1__Rhinolophus_ferrumequium	80	2	3
PRD-0038__Rhinolophus	BtKY72__Rhinolophus	4	3	3
PRD-0038__Rhinolophus	Rs806/2006__Rhinolophus_sinicus	78	2	3
PRD-0038__Rhinolophus	RaTG13__Rhinolophus_affinis	61	1	3
PRD-0038__Rhinolophus	Khosta2__Rhinolophus_hipposideros	47	3	3
PRD-0038__Rhinolophus	LYRa11__Rhinolophus_affinis	57	1	3
PRD-0038__Rhinolophus	Rs4084__Rhinolophus_sinicus	55	1	3
PRD-0038__Rhinolophus	Rf4092__Rhinolophus_ferrumequium	84	2	3
PRD-0038__Rhinolophus	ZXC21__Rhinolophus_sinicus	84	2	3
PRD-0038__Rhinolophus	RaTG15__Rhinolophus_affinis	66	1	3
PRD-0038__Rhinolophus	BM48-31__Rhinolophus_blasii	39	3	3
PRD-0038__Rhinolophus	Rs4237__Rhinolophus_sinicus	79	2	3
PRD-0038__Rhinolophus	YN2013__Rhinolophus_sinicus	81	2	3
PRD-0038__Rhinolophus	Rs7327__Rhinolophus_sinicus	56	1	3
PRD-0038__Rhinolophus	Shaanxi2011__Rhinolophus_pusillus	79	2	3
PRD-0038__Rhinolophus	JL2012__Rhinolophus_ferrumequinum	86	2	3
PRD-0038__Rhinolophus	SARS_CoV-2__Homo_sapiens	59	1	3
PRD-0038__Rhinolophus	Rs4237__Rhinolophus_sinicus	79	2	3
PRD-0038__Rhinolophus	Rs4231__Rhinolophus_sinicus	54	1	3
PRD-0038__Rhinolophus	Rp3__Rhinolophus_pearsonii	80	2	3
PRD-0038__Rhinolophus	RsSHC014__Rhinolophus_sinicus	54	1	3
PRD-0038__Rhinolophus	RhGB01__Rhinolophus_hipposideros	59	3	3
PRD-2386__Rhinolophus	Rs4237__Rhinolophus_sinicus	78	2	3
PRD-2386__Rhinolophus	SARS_CoV__Homo_sapiens	58	1	3
PRD-2386__Rhinolophus	BtKY72__Rhinolophus	3	3	3
PRD-2386__Rhinolophus	Rs7327__Rhinolophus_sinicus	56	1	3
PRD-2386__Rhinolophus	Shaanxi2011__Rhinolophus_pusillus	78	2	3
PRD-2386__Rhinolophus	HeB2013__Rhinolophus_ferrumequium	79	2	3
PRD-2386__Rhinolophus	Rp3__Rhinolophus_pearsonii	79	2	3
PRD-2386__Rhinolophus	Rs806/2006__Rhinolophus_sinicus	77	2	3
PRD-2386__Rhinolophus	BM48-31__Rhinolophus_blasii	40	3	3
PRD-2386__Rhinolophus	Khosta2__Rhinolophus_hipposideros	47	3	3
PRD-2386__Rhinolophus	HuB2013__Rhinolophus_sinicus	76	2	3
PRD-2386__Rhinolophus	RhGB01__Rhinolophus_hipposideros	59	3	3
PRD-2386__Rhinolophus	WIV1__Rhinolophus_sinicus	54	1	3
PRD-2386__Rhinolophus	Rs4237__Rhinolophus_sinicus	78	2	3
PRD-2386__Rhinolophus	Rs4231__Rhinolophus_sinicus	54	1	3
PRD-2386__Rhinolophus	Khosta1__Rhinolophus_ferrumequinum	23	3	3
PRD-2386__Rhinolophus	YN2013__Rhinolophus_sinicus	80	2	3
PRD-2386__Rhinolophus	RaTG13__Rhinolophus_affinis	61	1	3
PRD-2386__Rhinolophus	ZXC21__Rhinolophus_sinicus	83	2	3
PRD-2386__Rhinolophus	PRD-0038__Rhinolophus	3	3	3
PRD-2386__Rhinolophus	SARS_CoV-2__Homo_sapiens	59	1	3
PRD-2386__Rhinolophus	BB9904__Rhinolophus_euryale	46	3	3
PRD-2386__Rhinolophus	PRD-2386__Rhinolophus	0	3	3
PRD-2386__Rhinolophus	JL2012__Rhinolophus_ferrumequinum	85	2	3
PRD-2386__Rhinolophus	Rs4081__Rhinolophus_sinicus	79	2	3
PRD-2386__Rhinolophus	Rf4092__Rhinolophus_ferrumequium	83	2	3
PRD-2386__Rhinolophus	Rs4084__Rhinolophus_sinicus	55	1	3
PRD-2386__Rhinolophus	LYRa11__Rhinolophus_affinis	57	1	3
PRD-2386__Rhinolophus	Rf1__Rhinolophus_ferrumequium	79	2	3
PRD-2386__Rhinolophus	RsSHC014__Rhinolophus_sinicus	54	1	3
PRD-2386__Rhinolophus	RaTG15__Rhinolophus_affinis	65	1	3
RaTG13__Rhinolophus_affinis	Rf4092__Rhinolophus_ferrumequium	79	2	1
RaTG13__Rhinolophus_affinis	Rs4237__Rhinolophus_sinicus	80	2	1
RaTG13__Rhinolophus_affinis	RhGB01__Rhinolophus_hipposideros	77	3	1
RaTG13__Rhinolophus_affinis	Khosta2__Rhinolophus_hipposideros	74	3	1
RaTG13__Rhinolophus_affinis	PRD-0038__Rhinolophus	61	3	1
RaTG13__Rhinolophus_affinis	HeB2013__Rhinolophus_ferrumequium	81	2	1
RaTG13__Rhinolophus_affinis	WIV1__Rhinolophus_sinicus	53	1	1
RaTG13__Rhinolophus_affinis	JL2012__Rhinolophus_ferrumequinum	82	2	1
RaTG13__Rhinolophus_affinis	LYRa11__Rhinolophus_affinis	55	1	1
RaTG13__Rhinolophus_affinis	RaTG15__Rhinolophus_affinis	65	1	1
RaTG13__Rhinolophus_affinis	YN2013__Rhinolophus_sinicus	84	2	1
RaTG13__Rhinolophus_affinis	SARS_CoV-2__Homo_sapiens	22	1	1
RaTG13__Rhinolophus_affinis	PRD-2386__Rhinolophus	61	3	1
RaTG13__Rhinolophus_affinis	Rs4084__Rhinolophus_sinicus	55	1	1
RaTG13__Rhinolophus_affinis	RaTG13__Rhinolophus_affinis	0	1	1
RaTG13__Rhinolophus_affinis	Shaanxi2011__Rhinolophus_pusillus	77	2	1
RaTG13__Rhinolophus_affinis	ZXC21__Rhinolophus_sinicus	78	2	1
RaTG13__Rhinolophus_affinis	Rs806/2006__Rhinolophus_sinicus	78	2	1
RaTG13__Rhinolophus_affinis	Rf1__Rhinolophus_ferrumequium	81	2	1
RaTG13__Rhinolophus_affinis	Rp3__Rhinolophus_pearsonii	79	2	1
RaTG13__Rhinolophus_affinis	RsSHC014__Rhinolophus_sinicus	54	1	1
RaTG13__Rhinolophus_affinis	Khosta1__Rhinolophus_ferrumequinum	62	3	1
RaTG13__Rhinolophus_affinis	BM48-31__Rhinolophus_blasii	70	3	1
RaTG13__Rhinolophus_affinis	Rs4231__Rhinolophus_sinicus	54	1	1
RaTG13__Rhinolophus_affinis	HuB2013__Rhinolophus_sinicus	78	2	1
RaTG13__Rhinolophus_affinis	Rs7327__Rhinolophus_sinicus	55	1	1
RaTG13__Rhinolophus_affinis	Rs4081__Rhinolophus_sinicus	81	2	1
RaTG13__Rhinolophus_affinis	Rs4237__Rhinolophus_sinicus	80	2	1
RaTG13__Rhinolophus_affinis	SARS_CoV__Homo_sapiens	56	1	1
RaTG13__Rhinolophus_affinis	BtKY72__Rhinolophus	62	3	1
RaTG13__Rhinolophus_affinis	BB9904__Rhinolophus_euryale	78	3	1
RaTG15__Rhinolophus_affinis	Rs4237__Rhinolophus_sinicus	80	2	1
RaTG15__Rhinolophus_affinis	JL2012__Rhinolophus_ferrumequinum	79	2	1
RaTG15__Rhinolophus_affinis	LYRa11__Rhinolophus_affinis	69	1	1
RaTG15__Rhinolophus_affinis	ZXC21__Rhinolophus_sinicus	78	2	1
RaTG15__Rhinolophus_affinis	Rf1__Rhinolophus_ferrumequium	78	2	1
RaTG15__Rhinolophus_affinis	Rf4092__Rhinolophus_ferrumequium	78	2	1
RaTG15__Rhinolophus_affinis	SARS_CoV-2__Homo_sapiens	64	1	1
RaTG15__Rhinolophus_affinis	Rp3__Rhinolophus_pearsonii	78	2	1
RaTG15__Rhinolophus_affinis	Shaanxi2011__Rhinolophus_pusillus	76	2	1
RaTG15__Rhinolophus_affinis	RaTG13__Rhinolophus_affinis	65	1	1
RaTG15__Rhinolophus_affinis	Khosta1__Rhinolophus_ferrumequinum	65	3	1
RaTG15__Rhinolophus_affinis	WIV1__Rhinolophus_sinicus	67	1	1
RaTG15__Rhinolophus_affinis	HeB2013__Rhinolophus_ferrumequium	78	2	1
RaTG15__Rhinolophus_affinis	BtKY72__Rhinolophus	67	3	1
RaTG15__Rhinolophus_affinis	SARS_CoV__Homo_sapiens	70	1	1
RaTG15__Rhinolophus_affinis	Rs4237__Rhinolophus_sinicus	80	2	1
RaTG15__Rhinolophus_affinis	Rs4231__Rhinolophus_sinicus	68	1	1
RaTG15__Rhinolophus_affinis	PRD-2386__Rhinolophus	65	3	1
RaTG15__Rhinolophus_affinis	Khosta2__Rhinolophus_hipposideros	78	3	1
RaTG15__Rhinolophus_affinis	BM48-31__Rhinolophus_blasii	69	3	1
RaTG15__Rhinolophus_affinis	Rs7327__Rhinolophus_sinicus	68	1	1
RaTG15__Rhinolophus_affinis	YN2013__Rhinolophus_sinicus	82	2	1
RaTG15__Rhinolophus_affinis	Rs806/2006__Rhinolophus_sinicus	79	2	1
RaTG15__Rhinolophus_affinis	RsSHC014__Rhinolophus_sinicus	68	1	1
RaTG15__Rhinolophus_affinis	PRD-0038__Rhinolophus	66	3	1
RaTG15__Rhinolophus_affinis	Rs4084__Rhinolophus_sinicus	69	1	1
RaTG15__Rhinolophus_affinis	HuB2013__Rhinolophus_sinicus	78	2	1
RaTG15__Rhinolophus_affinis	BB9904__Rhinolophus_euryale	72	3	1
RaTG15__Rhinolophus_affinis	RhGB01__Rhinolophus_hipposideros	80	3	1
RaTG15__Rhinolophus_affinis	RaTG15__Rhinolophus_affinis	0	1	1
RaTG15__Rhinolophus_affinis	Rs4081__Rhinolophus_sinicus	82	2	1
Rf1__Rhinolophus_ferrumequium	Rf1__Rhinolophus_ferrumequium	0	2	2
Rf1__Rhinolophus_ferrumequium	HeB2013__Rhinolophus_ferrumequium	1	2	2
Rf1__Rhinolophus_ferrumequium	Khosta1__Rhinolophus_ferrumequinum	77	3	2
Rf1__Rhinolophus_ferrumequium	SARS_CoV__Homo_sapiens	80	1	2
Rf1__Rhinolophus_ferrumequium	RaTG15__Rhinolophus_affinis	78	1	2
Rf1__Rhinolophus_ferrumequium	ZXC21__Rhinolophus_sinicus	15	2	2
Rf1__Rhinolophus_ferrumequium	Rs4237__Rhinolophus_sinicus	22	2	2
Rf1__Rhinolophus_ferrumequium	Rs7327__Rhinolophus_sinicus	78	1	2
Rf1__Rhinolophus_ferrumequium	Rs4081__Rhinolophus_sinicus	21	2	2
Rf1__Rhinolophus_ferrumequium	BtKY72__Rhinolophus	80	3	2
Rf1__Rhinolophus_ferrumequium	BM48-31__Rhinolophus_blasii	79	3	2
Rf1__Rhinolophus_ferrumequium	RsSHC014__Rhinolophus_sinicus	79	1	2
Rf1__Rhinolophus_ferrumequium	LYRa11__Rhinolophus_affinis	78	1	2
Rf1__Rhinolophus_ferrumequium	YN2013__Rhinolophus_sinicus	17	2	2
Rf1__Rhinolophus_ferrumequium	PRD-0038__Rhinolophus	80	3	2
Rf1__Rhinolophus_ferrumequium	SARS_CoV-2__Homo_sapiens	79	1	2
Rf1__Rhinolophus_ferrumequium	HuB2013__Rhinolophus_sinicus	23	2	2
Rf1__Rhinolophus_ferrumequium	BB9904__Rhinolophus_euryale	80	3	2
Rf1__Rhinolophus_ferrumequium	Rp3__Rhinolophus_pearsonii	21	2	2
Rf1__Rhinolophus_ferrumequium	Rs4084__Rhinolophus_sinicus	80	1	2
Rf1__Rhinolophus_ferrumequium	Khosta2__Rhinolophus_hipposideros	88	3	2
Rf1__Rhinolophus_ferrumequium	RhGB01__Rhinolophus_hipposideros	86	3	2
Rf1__Rhinolophus_ferrumequium	Rs4231__Rhinolophus_sinicus	79	1	2
Rf1__Rhinolophus_ferrumequium	JL2012__Rhinolophus_ferrumequinum	9	2	2
Rf1__Rhinolophus_ferrumequium	Rf4092__Rhinolophus_ferrumequium	14	2	2
Rf1__Rhinolophus_ferrumequium	PRD-2386__Rhinolophus	79	3	2
Rf1__Rhinolophus_ferrumequium	Rs4237__Rhinolophus_sinicus	22	2	2
Rf1__Rhinolophus_ferrumequium	WIV1__Rhinolophus_sinicus	77	1	2
Rf1__Rhinolophus_ferrumequium	Shaanxi2011__Rhinolophus_pusillus	21	2	2
Rf1__Rhinolophus_ferrumequium	Rs806/2006__Rhinolophus_sinicus	22	2	2
Rf1__Rhinolophus_ferrumequium	RaTG13__Rhinolophus_affinis	81	1	2
Rf4092__Rhinolophus_ferrumequium	HuB2013__Rhinolophus_sinicus	22	2	2
Rf4092__Rhinolophus_ferrumequium	Rs4237__Rhinolophus_sinicus	24	2	2
Rf4092__Rhinolophus_ferrumequium	Rs4084__Rhinolophus_sinicus	79	1	2
Rf4092__Rhinolophus_ferrumequium	SARS_CoV-2__Homo_sapiens	77	1	2
Rf4092__Rhinolophus_ferrumequium	Rs4231__Rhinolophus_sinicus	79	1	2
Rf4092__Rhinolophus_ferrumequium	Rf4092__Rhinolophus_ferrumequium	0	2	2
Rf4092__Rhinolophus_ferrumequium	YN2013__Rhinolophus_sinicus	16	2	2
Rf4092__Rhinolophus_ferrumequium	Rs4081__Rhinolophus_sinicus	23	2	2
Rf4092__Rhinolophus_ferrumequium	LYRa11__Rhinolophus_affinis	80	1	2
Rf4092__Rhinolophus_ferrumequium	RsSHC014__Rhinolophus_sinicus	79	1	2
Rf4092__Rhinolophus_ferrumequium	ZXC21__Rhinolophus_sinicus	15	2	2
Rf4092__Rhinolophus_ferrumequium	BtKY72__Rhinolophus	84	3	2
Rf4092__Rhinolophus_ferrumequium	Khosta2__Rhinolophus_hipposideros	89	3	2
Rf4092__Rhinolophus_ferrumequium	HeB2013__Rhinolophus_ferrumequium	15	2	2
Rf4092__Rhinolophus_ferrumequium	RhGB01__Rhinolophus_hipposideros	89	3	2
Rf4092__Rhinolophus_ferrumequium	Rf1__Rhinolophus_ferrumequium	14	2	2
Rf4092__Rhinolophus_ferrumequium	PRD-0038__Rhinolophus	84	3	2
Rf4092__Rhinolophus_ferrumequium	RaTG15__Rhinolophus_affinis	78	1	2
Rf4092__Rhinolophus_ferrumequium	BM48-31__Rhinolophus_blasii	82	3	2
Rf4092__Rhinolophus_ferrumequium	Rp3__Rhinolophus_pearsonii	21	2	2
Rf4092__Rhinolophus_ferrumequium	Rs4237__Rhinolophus_sinicus	24	2	2
Rf4092__Rhinolophus_ferrumequium	Rs7327__Rhinolophus_sinicus	79	1	2
Rf4092__Rhinolophus_ferrumequium	JL2012__Rhinolophus_ferrumequinum	14	2	2
Rf4092__Rhinolophus_ferrumequium	Khosta1__Rhinolophus_ferrumequinum	82	3	2
Rf4092__Rhinolophus_ferrumequium	PRD-2386__Rhinolophus	83	3	2
Rf4092__Rhinolophus_ferrumequium	RaTG13__Rhinolophus_affinis	79	1	2
Rf4092__Rhinolophus_ferrumequium	SARS_CoV__Homo_sapiens	79	1	2
Rf4092__Rhinolophus_ferrumequium	Shaanxi2011__Rhinolophus_pusillus	21	2	2
Rf4092__Rhinolophus_ferrumequium	Rs806/2006__Rhinolophus_sinicus	22	2	2
Rf4092__Rhinolophus_ferrumequium	WIV1__Rhinolophus_sinicus	78	1	2
Rf4092__Rhinolophus_ferrumequium	BB9904__Rhinolophus_euryale	84	3	2
RhGB01__Rhinolophus_hipposideros	ZXC21__Rhinolophus_sinicus	90	2	3
RhGB01__Rhinolophus_hipposideros	PRD-2386__Rhinolophus	59	3	3
RhGB01__Rhinolophus_hipposideros	Rs4237__Rhinolophus_sinicus	85	2	3
RhGB01__Rhinolophus_hipposideros	Rs4237__Rhinolophus_sinicus	85	2	3
RhGB01__Rhinolophus_hipposideros	SARS_CoV__Homo_sapiens	73	1	3
RhGB01__Rhinolophus_hipposideros	JL2012__Rhinolophus_ferrumequinum	88	2	3
RhGB01__Rhinolophus_hipposideros	BtKY72__Rhinolophus	58	3	3
RhGB01__Rhinolophus_hipposideros	Khosta2__Rhinolophus_hipposideros	61	3	3
RhGB01__Rhinolophus_hipposideros	Rs4081__Rhinolophus_sinicus	87	2	3
RhGB01__Rhinolophus_hipposideros	BM48-31__Rhinolophus_blasii	52	3	3
RhGB01__Rhinolophus_hipposideros	PRD-0038__Rhinolophus	59	3	3
RhGB01__Rhinolophus_hipposideros	Rs4231__Rhinolophus_sinicus	74	1	3
RhGB01__Rhinolophus_hipposideros	Rf4092__Rhinolophus_ferrumequium	89	2	3
RhGB01__Rhinolophus_hipposideros	RaTG13__Rhinolophus_affinis	77	1	3
RhGB01__Rhinolophus_hipposideros	RaTG15__Rhinolophus_affinis	80	1	3
RhGB01__Rhinolophus_hipposideros	RhGB01__Rhinolophus_hipposideros	0	3	3
RhGB01__Rhinolophus_hipposideros	Rs4084__Rhinolophus_sinicus	74	1	3
RhGB01__Rhinolophus_hipposideros	SARS_CoV-2__Homo_sapiens	74	1	3
RhGB01__Rhinolophus_hipposideros	WIV1__Rhinolophus_sinicus	70	1	3
RhGB01__Rhinolophus_hipposideros	LYRa11__Rhinolophus_affinis	72	1	3
RhGB01__Rhinolophus_hipposideros	Rs806/2006__Rhinolophus_sinicus	87	2	3
RhGB01__Rhinolophus_hipposideros	Shaanxi2011__Rhinolophus_pusillus	85	2	3
RhGB01__Rhinolophus_hipposideros	HeB2013__Rhinolophus_ferrumequium	86	2	3
RhGB01__Rhinolophus_hipposideros	RsSHC014__Rhinolophus_sinicus	73	1	3
RhGB01__Rhinolophus_hipposideros	Rs7327__Rhinolophus_sinicus	70	1	3
RhGB01__Rhinolophus_hipposideros	BB9904__Rhinolophus_euryale	56	3	3
RhGB01__Rhinolophus_hipposideros	Rf1__Rhinolophus_ferrumequium	86	2	3
RhGB01__Rhinolophus_hipposideros	Khosta1__Rhinolophus_ferrumequinum	57	3	3
RhGB01__Rhinolophus_hipposideros	Rp3__Rhinolophus_pearsonii	85	2	3
RhGB01__Rhinolophus_hipposideros	HuB2013__Rhinolophus_sinicus	85	2	3
RhGB01__Rhinolophus_hipposideros	YN2013__Rhinolophus_sinicus	90	2	3
Rp3__Rhinolophus_pearsonii	ZXC21__Rhinolophus_sinicus	19	2	2
Rp3__Rhinolophus_pearsonii	Rs4237__Rhinolophus_sinicus	6	2	2
Rp3__Rhinolophus_pearsonii	LYRa11__Rhinolophus_affinis	79	1	2
Rp3__Rhinolophus_pearsonii	BtKY72__Rhinolophus	80	3	2
Rp3__Rhinolophus_pearsonii	Rp3__Rhinolophus_pearsonii	0	2	2
Rp3__Rhinolophus_pearsonii	Rs806/2006__Rhinolophus_sinicus	9	2	2
Rp3__Rhinolophus_pearsonii	WIV1__Rhinolophus_sinicus	78	1	2
Rp3__Rhinolophus_pearsonii	Rs4231__Rhinolophus_sinicus	80	1	2
Rp3__Rhinolophus_pearsonii	Rs4237__Rhinolophus_sinicus	6	2	2
Rp3__Rhinolophus_pearsonii	Rf1__Rhinolophus_ferrumequium	21	2	2
Rp3__Rhinolophus_pearsonii	BB9904__Rhinolophus_euryale	82	3	2
Rp3__Rhinolophus_pearsonii	BM48-31__Rhinolophus_blasii	83	3	2
Rp3__Rhinolophus_pearsonii	HeB2013__Rhinolophus_ferrumequium	21	2	2
Rp3__Rhinolophus_pearsonii	RaTG15__Rhinolophus_affinis	78	1	2
Rp3__Rhinolophus_pearsonii	Rf4092__Rhinolophus_ferrumequium	21	2	2
Rp3__Rhinolophus_pearsonii	Rs4084__Rhinolophus_sinicus	81	1	2
Rp3__Rhinolophus_pearsonii	RaTG13__Rhinolophus_affinis	79	1	2
Rp3__Rhinolophus_pearsonii	Shaanxi2011__Rhinolophus_pusillus	9	2	2
Rp3__Rhinolophus_pearsonii	SARS_CoV__Homo_sapiens	81	1	2
Rp3__Rhinolophus_pearsonii	HuB2013__Rhinolophus_sinicus	13	2	2
Rp3__Rhinolophus_pearsonii	JL2012__Rhinolophus_ferrumequinum	24	2	2
Rp3__Rhinolophus_pearsonii	RsSHC014__Rhinolophus_sinicus	80	1	2
Rp3__Rhinolophus_pearsonii	Rs7327__Rhinolophus_sinicus	80	1	2
Rp3__Rhinolophus_pearsonii	PRD-0038__Rhinolophus	80	3	2
Rp3__Rhinolophus_pearsonii	SARS_CoV-2__Homo_sapiens	79	1	2
Rp3__Rhinolophus_pearsonii	Khosta2__Rhinolophus_hipposideros	87	3	2
Rp3__Rhinolophus_pearsonii	YN2013__Rhinolophus_sinicus	19	2	2
Rp3__Rhinolophus_pearsonii	Rs4081__Rhinolophus_sinicus	9	2	2
Rp3__Rhinolophus_pearsonii	Khosta1__Rhinolophus_ferrumequinum	78	3	2
Rp3__Rhinolophus_pearsonii	RhGB01__Rhinolophus_hipposideros	85	3	2
Rp3__Rhinolophus_pearsonii	PRD-2386__Rhinolophus	79	3	2
Rs4081__Rhinolophus_sinicus	Khosta1__Rhinolophus_ferrumequinum	78	3	2
Rs4081__Rhinolophus_sinicus	Rs4084__Rhinolophus_sinicus	83	1	2
Rs4081__Rhinolophus_sinicus	WIV1__Rhinolophus_sinicus	78	1	2
Rs4081__Rhinolophus_sinicus	RaTG15__Rhinolophus_affinis	82	1	2
Rs4081__Rhinolophus_sinicus	BB9904__Rhinolophus_euryale	81	3	2
Rs4081__Rhinolophus_sinicus	Rs4231__Rhinolophus_sinicus	82	1	2
Rs4081__Rhinolophus_sinicus	Rs4237__Rhinolophus_sinicus	5	2	2
Rs4081__Rhinolophus_sinicus	SARS_CoV-2__Homo_sapiens	81	1	2
Rs4081__Rhinolophus_sinicus	Rf1__Rhinolophus_ferrumequium	21	2	2
Rs4081__Rhinolophus_sinicus	ZXC21__Rhinolophus_sinicus	21	2	2
Rs4081__Rhinolophus_sinicus	Rf4092__Rhinolophus_ferrumequium	23	2	2
Rs4081__Rhinolophus_sinicus	JL2012__Rhinolophus_ferrumequinum	25	2	2
Rs4081__Rhinolophus_sinicus	Rs4081__Rhinolophus_sinicus	0	2	2
Rs4081__Rhinolophus_sinicus	BtKY72__Rhinolophus	80	3	2
Rs4081__Rhinolophus_sinicus	Rs806/2006__Rhinolophus_sinicus	14	2	2
Rs4081__Rhinolophus_sinicus	RhGB01__Rhinolophus_hipposideros	87	3	2
Rs4081__Rhinolophus_sinicus	Rs4237__Rhinolophus_sinicus	5	2	2
Rs4081__Rhinolophus_sinicus	PRD-0038__Rhinolophus	80	3	2
Rs4081__Rhinolophus_sinicus	Rp3__Rhinolophus_pearsonii	9	2	2
Rs4081__Rhinolophus_sinicus	HuB2013__Rhinolophus_sinicus	15	2	2
Rs4081__Rhinolophus_sinicus	Shaanxi2011__Rhinolophus_pusillus	11	2	2
Rs4081__Rhinolophus_sinicus	RsSHC014__Rhinolophus_sinicus	82	1	2
Rs4081__Rhinolophus_sinicus	HeB2013__Rhinolophus_ferrumequium	22	2	2
Rs4081__Rhinolophus_sinicus	Khosta2__Rhinolophus_hipposideros	89	3	2
Rs4081__Rhinolophus_sinicus	Rs7327__Rhinolophus_sinicus	80	1	2
Rs4081__Rhinolophus_sinicus	SARS_CoV__Homo_sapiens	81	1	2
Rs4081__Rhinolophus_sinicus	BM48-31__Rhinolophus_blasii	84	3	2
Rs4081__Rhinolophus_sinicus	RaTG13__Rhinolophus_affinis	81	1	2
Rs4081__Rhinolophus_sinicus	YN2013__Rhinolophus_sinicus	18	2	2
Rs4081__Rhinolophus_sinicus	LYRa11__Rhinolophus_affinis	79	1	2
Rs4081__Rhinolophus_sinicus	PRD-2386__Rhinolophus	79	3	2
Rs4084__Rhinolophus_sinicus	Khosta2__Rhinolophus_hipposideros	69	3	1
Rs4084__Rhinolophus_sinicus	Shaanxi2011__Rhinolophus_pusillus	80	2	1
Rs4084__Rhinolophus_sinicus	RaTG15__Rhinolophus_affinis	69	1	1
Rs4084__Rhinolophus_sinicus	JL2012__Rhinolophus_ferrumequinum	83	2	1
Rs4084__Rhinolophus_sinicus	Rf1__Rhinolophus_ferrumequium	80	2	1
Rs4084__Rhinolophus_sinicus	WIV1__Rhinolophus_sinicus	36	1	1
Rs4084__Rhinolophus_sinicus	Rs4237__Rhinolophus_sinicus	82	2	1
Rs4084__Rhinolophus_sinicus	BtKY72__Rhinolophus	56	3	1
Rs4084__Rhinolophus_sinicus	YN2013__Rhinolophus_sinicus	84	2	1
Rs4084__Rhinolophus_sinicus	SARS_CoV__Homo_sapiens	41	1	1
Rs4084__Rhinolophus_sinicus	Rs7327__Rhinolophus_sinicus	34	1	1
Rs4084__Rhinolophus_sinicus	BM48-31__Rhinolophus_blasii	60	3	1
Rs4084__Rhinolophus_sinicus	RaTG13__Rhinolophus_affinis	55	1	1
Rs4084__Rhinolophus_sinicus	RsSHC014__Rhinolophus_sinicus	1	1	1
Rs4084__Rhinolophus_sinicus	HeB2013__Rhinolophus_ferrumequium	80	2	1
Rs4084__Rhinolophus_sinicus	LYRa11__Rhinolophus_affinis	38	1	1
Rs4084__Rhinolophus_sinicus	Rs4237__Rhinolophus_sinicus	82	2	1
Rs4084__Rhinolophus_sinicus	Rs4231__Rhinolophus_sinicus	2	1	1
Rs4084__Rhinolophus_sinicus	Rp3__Rhinolophus_pearsonii	81	2	1
Rs4084__Rhinolophus_sinicus	PRD-2386__Rhinolophus	55	3	1
Rs4084__Rhinolophus_sinicus	RhGB01__Rhinolophus_hipposideros	74	3	1
Rs4084__Rhinolophus_sinicus	HuB2013__Rhinolophus_sinicus	80	2	1
Rs4084__Rhinolophus_sinicus	SARS_CoV-2__Homo_sapiens	55	1	1
Rs4084__Rhinolophus_sinicus	Khosta1__Rhinolophus_ferrumequinum	59	3	1
Rs4084__Rhinolophus_sinicus	ZXC21__Rhinolophus_sinicus	83	2	1
Rs4084__Rhinolophus_sinicus	Rs4081__Rhinolophus_sinicus	83	2	1
Rs4084__Rhinolophus_sinicus	Rs4084__Rhinolophus_sinicus	0	1	1
Rs4084__Rhinolophus_sinicus	Rf4092__Rhinolophus_ferrumequium	79	2	1
Rs4084__Rhinolophus_sinicus	Rs806/2006__Rhinolophus_sinicus	80	2	1
Rs4084__Rhinolophus_sinicus	BB9904__Rhinolophus_euryale	70	3	1
Rs4084__Rhinolophus_sinicus	PRD-0038__Rhinolophus	55	3	1
Rs4231__Rhinolophus_sinicus	RaTG13__Rhinolophus_affinis	54	1	1
Rs4231__Rhinolophus_sinicus	ZXC21__Rhinolophus_sinicus	82	2	1
Rs4231__Rhinolophus_sinicus	HeB2013__Rhinolophus_ferrumequium	79	2	1
Rs4231__Rhinolophus_sinicus	RsSHC014__Rhinolophus_sinicus	1	1	1
Rs4231__Rhinolophus_sinicus	WIV1__Rhinolophus_sinicus	35	1	1
Rs4231__Rhinolophus_sinicus	LYRa11__Rhinolophus_affinis	37	1	1
Rs4231__Rhinolophus_sinicus	JL2012__Rhinolophus_ferrumequinum	82	2	1
Rs4231__Rhinolophus_sinicus	PRD-2386__Rhinolophus	54	3	1
Rs4231__Rhinolophus_sinicus	Rs4237__Rhinolophus_sinicus	81	2	1
Rs4231__Rhinolophus_sinicus	Rs4081__Rhinolophus_sinicus	82	2	1
Rs4231__Rhinolophus_sinicus	Rf1__Rhinolophus_ferrumequium	79	2	1
Rs4231__Rhinolophus_sinicus	Rf4092__Rhinolophus_ferrumequium	79	2	1
Rs4231__Rhinolophus_sinicus	Rs4084__Rhinolophus_sinicus	2	1	1
Rs4231__Rhinolophus_sinicus	Rs4231__Rhinolophus_sinicus	0	1	1
Rs4231__Rhinolophus_sinicus	RhGB01__Rhinolophus_hipposideros	74	3	1
Rs4231__Rhinolophus_sinicus	Rs806/2006__Rhinolophus_sinicus	79	2	1
Rs4231__Rhinolophus_sinicus	SARS_CoV__Homo_sapiens	40	1	1
Rs4231__Rhinolophus_sinicus	Khosta2__Rhinolophus_hipposideros	68	3	1
Rs4231__Rhinolophus_sinicus	BB9904__Rhinolophus_euryale	69	3	1
Rs4231__Rhinolophus_sinicus	RaTG15__Rhinolophus_affinis	68	1	1
Rs4231__Rhinolophus_sinicus	HuB2013__Rhinolophus_sinicus	79	2	1
Rs4231__Rhinolophus_sinicus	Rp3__Rhinolophus_pearsonii	80	2	1
Rs4231__Rhinolophus_sinicus	Khosta1__Rhinolophus_ferrumequinum	58	3	1
Rs4231__Rhinolophus_sinicus	BtKY72__Rhinolophus	55	3	1
Rs4231__Rhinolophus_sinicus	PRD-0038__Rhinolophus	54	3	1
Rs4231__Rhinolophus_sinicus	Rs7327__Rhinolophus_sinicus	33	1	1
Rs4231__Rhinolophus_sinicus	BM48-31__Rhinolophus_blasii	59	3	1
Rs4231__Rhinolophus_sinicus	Shaanxi2011__Rhinolophus_pusillus	79	2	1
Rs4231__Rhinolophus_sinicus	SARS_CoV-2__Homo_sapiens	54	1	1
Rs4231__Rhinolophus_sinicus	YN2013__Rhinolophus_sinicus	83	2	1
Rs4231__Rhinolophus_sinicus	Rs4237__Rhinolophus_sinicus	81	2	1
Rs4237__Rhinolophus_sinicus	Rs4237__Rhinolophus_sinicus	0	2	2
Rs4237__Rhinolophus_sinicus	Rs4237__Rhinolophus_sinicus	0	2	2
Rs4237__Rhinolophus_sinicus	SARS_CoV-2__Homo_sapiens	80	1	2
Rs4237__Rhinolophus_sinicus	SARS_CoV-2__Homo_sapiens	80	1	2
Rs4237__Rhinolophus_sinicus	LYRa11__Rhinolophus_affinis	78	1	2
Rs4237__Rhinolophus_sinicus	LYRa11__Rhinolophus_affinis	78	1	2
Rs4237__Rhinolophus_sinicus	Rs4231__Rhinolophus_sinicus	81	1	2
Rs4237__Rhinolophus_sinicus	Rs4231__Rhinolophus_sinicus	81	1	2
Rs4237__Rhinolophus_sinicus	RaTG15__Rhinolophus_affinis	80	1	2
Rs4237__Rhinolophus_sinicus	RaTG15__Rhinolophus_affinis	80	1	2
Rs4237__Rhinolophus_sinicus	PRD-2386__Rhinolophus	78	3	2
Rs4237__Rhinolophus_sinicus	PRD-2386__Rhinolophus	78	3	2
Rs4237__Rhinolophus_sinicus	Rp3__Rhinolophus_pearsonii	6	2	2
Rs4237__Rhinolophus_sinicus	Rp3__Rhinolophus_pearsonii	6	2	2
Rs4237__Rhinolophus_sinicus	BB9904__Rhinolophus_euryale	81	3	2
Rs4237__Rhinolophus_sinicus	BB9904__Rhinolophus_euryale	81	3	2
Rs4237__Rhinolophus_sinicus	BM48-31__Rhinolophus_blasii	84	3	2
Rs4237__Rhinolophus_sinicus	BM48-31__Rhinolophus_blasii	84	3	2
Rs4237__Rhinolophus_sinicus	Rs7327__Rhinolophus_sinicus	79	1	2
Rs4237__Rhinolophus_sinicus	Rs7327__Rhinolophus_sinicus	79	1	2
Rs4237__Rhinolophus_sinicus	Rs4081__Rhinolophus_sinicus	5	2	2
Rs4237__Rhinolophus_sinicus	Rs4081__Rhinolophus_sinicus	5	2	2
Rs4237__Rhinolophus_sinicus	RsSHC014__Rhinolophus_sinicus	81	1	2
Rs4237__Rhinolophus_sinicus	RsSHC014__Rhinolophus_sinicus	81	1	2
Rs4237__Rhinolophus_sinicus	PRD-0038__Rhinolophus	79	3	2
Rs4237__Rhinolophus_sinicus	PRD-0038__Rhinolophus	79	3	2
Rs4237__Rhinolophus_sinicus	Shaanxi2011__Rhinolophus_pusillus	10	2	2
Rs4237__Rhinolophus_sinicus	Shaanxi2011__Rhinolophus_pusillus	10	2	2
Rs4237__Rhinolophus_sinicus	WIV1__Rhinolophus_sinicus	77	1	2
Rs4237__Rhinolophus_sinicus	WIV1__Rhinolophus_sinicus	77	1	2
Rs4237__Rhinolophus_sinicus	Rs806/2006__Rhinolophus_sinicus	14	2	2
Rs4237__Rhinolophus_sinicus	Rs806/2006__Rhinolophus_sinicus	14	2	2
Rs4237__Rhinolophus_sinicus	BtKY72__Rhinolophus	79	3	2
Rs4237__Rhinolophus_sinicus	BtKY72__Rhinolophus	79	3	2
Rs4237__Rhinolophus_sinicus	Rs4237__Rhinolophus_sinicus	0	2	2
Rs4237__Rhinolophus_sinicus	Rs4237__Rhinolophus_sinicus	0	2	2
Rs4237__Rhinolophus_sinicus	Rs4084__Rhinolophus_sinicus	82	1	2
Rs4237__Rhinolophus_sinicus	Rs4084__Rhinolophus_sinicus	82	1	2
Rs4237__Rhinolophus_sinicus	YN2013__Rhinolophus_sinicus	19	2	2
Rs4237__Rhinolophus_sinicus	YN2013__Rhinolophus_sinicus	19	2	2
Rs4237__Rhinolophus_sinicus	Rf1__Rhinolophus_ferrumequium	22	2	2
Rs4237__Rhinolophus_sinicus	Rf1__Rhinolophus_ferrumequium	22	2	2
Rs4237__Rhinolophus_sinicus	JL2012__Rhinolophus_ferrumequinum	25	2	2
Rs4237__Rhinolophus_sinicus	JL2012__Rhinolophus_ferrumequinum	25	2	2
Rs4237__Rhinolophus_sinicus	RaTG13__Rhinolophus_affinis	80	1	2
Rs4237__Rhinolophus_sinicus	RaTG13__Rhinolophus_affinis	80	1	2
Rs4237__Rhinolophus_sinicus	HuB2013__Rhinolophus_sinicus	15	2	2
Rs4237__Rhinolophus_sinicus	HuB2013__Rhinolophus_sinicus	15	2	2
Rs4237__Rhinolophus_sinicus	Rf4092__Rhinolophus_ferrumequium	24	2	2
Rs4237__Rhinolophus_sinicus	Rf4092__Rhinolophus_ferrumequium	24	2	2
Rs4237__Rhinolophus_sinicus	SARS_CoV__Homo_sapiens	80	1	2
Rs4237__Rhinolophus_sinicus	SARS_CoV__Homo_sapiens	80	1	2
Rs4237__Rhinolophus_sinicus	ZXC21__Rhinolophus_sinicus	21	2	2
Rs4237__Rhinolophus_sinicus	ZXC21__Rhinolophus_sinicus	21	2	2
Rs4237__Rhinolophus_sinicus	Khosta2__Rhinolophus_hipposideros	88	3	2
Rs4237__Rhinolophus_sinicus	Khosta2__Rhinolophus_hipposideros	88	3	2
Rs4237__Rhinolophus_sinicus	Khosta1__Rhinolophus_ferrumequinum	77	3	2
Rs4237__Rhinolophus_sinicus	Khosta1__Rhinolophus_ferrumequinum	77	3	2
Rs4237__Rhinolophus_sinicus	HeB2013__Rhinolophus_ferrumequium	22	2	2
Rs4237__Rhinolophus_sinicus	HeB2013__Rhinolophus_ferrumequium	22	2	2
Rs4237__Rhinolophus_sinicus	RhGB01__Rhinolophus_hipposideros	85	3	2
Rs4237__Rhinolophus_sinicus	RhGB01__Rhinolophus_hipposideros	85	3	2
Rs7327__Rhinolophus_sinicus	YN2013__Rhinolophus_sinicus	81	2	1
Rs7327__Rhinolophus_sinicus	RsSHC014__Rhinolophus_sinicus	33	1	1
Rs7327__Rhinolophus_sinicus	Rs7327__Rhinolophus_sinicus	0	1	1
Rs7327__Rhinolophus_sinicus	HuB2013__Rhinolophus_sinicus	79	2	1
Rs7327__Rhinolophus_sinicus	Rs4231__Rhinolophus_sinicus	33	1	1
Rs7327__Rhinolophus_sinicus	Rf4092__Rhinolophus_ferrumequium	79	2	1
Rs7327__Rhinolophus_sinicus	ZXC21__Rhinolophus_sinicus	81	2	1
Rs7327__Rhinolophus_sinicus	SARS_CoV-2__Homo_sapiens	56	1	1
Rs7327__Rhinolophus_sinicus	Rp3__Rhinolophus_pearsonii	80	2	1
Rs7327__Rhinolophus_sinicus	BtKY72__Rhinolophus	56	3	1
Rs7327__Rhinolophus_sinicus	Rs4081__Rhinolophus_sinicus	80	2	1
Rs7327__Rhinolophus_sinicus	RhGB01__Rhinolophus_hipposideros	70	3	1
Rs7327__Rhinolophus_sinicus	Khosta2__Rhinolophus_hipposideros	63	3	1
Rs7327__Rhinolophus_sinicus	Khosta1__Rhinolophus_ferrumequinum	55	3	1
Rs7327__Rhinolophus_sinicus	Shaanxi2011__Rhinolophus_pusillus	77	2	1
Rs7327__Rhinolophus_sinicus	JL2012__Rhinolophus_ferrumequinum	81	2	1
Rs7327__Rhinolophus_sinicus	BB9904__Rhinolophus_euryale	70	3	1
Rs7327__Rhinolophus_sinicus	Rs4237__Rhinolophus_sinicus	79	2	1
Rs7327__Rhinolophus_sinicus	BM48-31__Rhinolophus_blasii	61	3	1
Rs7327__Rhinolophus_sinicus	RaTG15__Rhinolophus_affinis	68	1	1
Rs7327__Rhinolophus_sinicus	Rs4084__Rhinolophus_sinicus	34	1	1
Rs7327__Rhinolophus_sinicus	RaTG13__Rhinolophus_affinis	55	1	1
Rs7327__Rhinolophus_sinicus	HeB2013__Rhinolophus_ferrumequium	78	2	1
Rs7327__Rhinolophus_sinicus	PRD-2386__Rhinolophus	56	3	1
Rs7327__Rhinolophus_sinicus	PRD-0038__Rhinolophus	56	3	1
Rs7327__Rhinolophus_sinicus	Rf1__Rhinolophus_ferrumequium	78	2	1
Rs7327__Rhinolophus_sinicus	LYRa11__Rhinolophus_affinis	6	1	1
Rs7327__Rhinolophus_sinicus	SARS_CoV__Homo_sapiens	10	1	1
Rs7327__Rhinolophus_sinicus	WIV1__Rhinolophus_sinicus	4	1	1
Rs7327__Rhinolophus_sinicus	Rs806/2006__Rhinolophus_sinicus	79	2	1
Rs7327__Rhinolophus_sinicus	Rs4237__Rhinolophus_sinicus	79	2	1
Rs806/2006__Rhinolophus_sinicus	SARS_CoV__Homo_sapiens	81	1	2
Rs806/2006__Rhinolophus_sinicus	Rs7327__Rhinolophus_sinicus	79	1	2
Rs806/2006__Rhinolophus_sinicus	ZXC21__Rhinolophus_sinicus	19	2	2
Rs806/2006__Rhinolophus_sinicus	Rs806/2006__Rhinolophus_sinicus	0	2	2
Rs806/2006__Rhinolophus_sinicus	PRD-0038__Rhinolophus	78	3	2
Rs806/2006__Rhinolophus_sinicus	Rs4084__Rhinolophus_sinicus	80	1	2
Rs806/2006__Rhinolophus_sinicus	HuB2013__Rhinolophus_sinicus	8	2	2
Rs806/2006__Rhinolophus_sinicus	RhGB01__Rhinolophus_hipposideros	87	3	2
Rs806/2006__Rhinolophus_sinicus	BB9904__Rhinolophus_euryale	83	3	2
Rs806/2006__Rhinolophus_sinicus	Khosta2__Rhinolophus_hipposideros	87	3	2
Rs806/2006__Rhinolophus_sinicus	Rf4092__Rhinolophus_ferrumequium	22	2	2
Rs806/2006__Rhinolophus_sinicus	Khosta1__Rhinolophus_ferrumequinum	78	3	2
Rs806/2006__Rhinolophus_sinicus	RaTG15__Rhinolophus_affinis	79	1	2
Rs806/2006__Rhinolophus_sinicus	SARS_CoV-2__Homo_sapiens	78	1	2
Rs806/2006__Rhinolophus_sinicus	Rp3__Rhinolophus_pearsonii	9	2	2
Rs806/2006__Rhinolophus_sinicus	Rf1__Rhinolophus_ferrumequium	22	2	2
Rs806/2006__Rhinolophus_sinicus	Rs4237__Rhinolophus_sinicus	14	2	2
Rs806/2006__Rhinolophus_sinicus	RsSHC014__Rhinolophus_sinicus	79	1	2
Rs806/2006__Rhinolophus_sinicus	JL2012__Rhinolophus_ferrumequinum	25	2	2
Rs806/2006__Rhinolophus_sinicus	RaTG13__Rhinolophus_affinis	78	1	2
Rs806/2006__Rhinolophus_sinicus	BM48-31__Rhinolophus_blasii	84	3	2
Rs806/2006__Rhinolophus_sinicus	HeB2013__Rhinolophus_ferrumequium	23	2	2
Rs806/2006__Rhinolophus_sinicus	LYRa11__Rhinolophus_affinis	79	1	2
Rs806/2006__Rhinolophus_sinicus	Shaanxi2011__Rhinolophus_pusillus	14	2	2
Rs806/2006__Rhinolophus_sinicus	PRD-2386__Rhinolophus	77	3	2
Rs806/2006__Rhinolophus_sinicus	YN2013__Rhinolophus_sinicus	20	2	2
Rs806/2006__Rhinolophus_sinicus	Rs4231__Rhinolophus_sinicus	79	1	2
Rs806/2006__Rhinolophus_sinicus	WIV1__Rhinolophus_sinicus	78	1	2
Rs806/2006__Rhinolophus_sinicus	BtKY72__Rhinolophus	78	3	2
Rs806/2006__Rhinolophus_sinicus	Rs4237__Rhinolophus_sinicus	14	2	2
Rs806/2006__Rhinolophus_sinicus	Rs4081__Rhinolophus_sinicus	14	2	2
RsSHC014__Rhinolophus_sinicus	ZXC21__Rhinolophus_sinicus	82	2	1
RsSHC014__Rhinolophus_sinicus	Shaanxi2011__Rhinolophus_pusillus	79	2	1
RsSHC014__Rhinolophus_sinicus	Rf4092__Rhinolophus_ferrumequium	79	2	1
RsSHC014__Rhinolophus_sinicus	YN2013__Rhinolophus_sinicus	83	2	1
RsSHC014__Rhinolophus_sinicus	RhGB01__Rhinolophus_hipposideros	73	3	1
RsSHC014__Rhinolophus_sinicus	LYRa11__Rhinolophus_affinis	37	1	1
RsSHC014__Rhinolophus_sinicus	BM48-31__Rhinolophus_blasii	59	3	1
RsSHC014__Rhinolophus_sinicus	WIV1__Rhinolophus_sinicus	35	1	1
RsSHC014__Rhinolophus_sinicus	Khosta1__Rhinolophus_ferrumequinum	58	3	1
RsSHC014__Rhinolophus_sinicus	Rf1__Rhinolophus_ferrumequium	79	2	1
RsSHC014__Rhinolophus_sinicus	Rs7327__Rhinolophus_sinicus	33	1	1
RsSHC014__Rhinolophus_sinicus	RaTG15__Rhinolophus_affinis	68	1	1
RsSHC014__Rhinolophus_sinicus	RaTG13__Rhinolophus_affinis	54	1	1
RsSHC014__Rhinolophus_sinicus	Rp3__Rhinolophus_pearsonii	80	2	1
RsSHC014__Rhinolophus_sinicus	Rs4231__Rhinolophus_sinicus	1	1	1
RsSHC014__Rhinolophus_sinicus	PRD-2386__Rhinolophus	54	3	1
RsSHC014__Rhinolophus_sinicus	Rs806/2006__Rhinolophus_sinicus	79	2	1
RsSHC014__Rhinolophus_sinicus	HeB2013__Rhinolophus_ferrumequium	79	2	1
RsSHC014__Rhinolophus_sinicus	JL2012__Rhinolophus_ferrumequinum	82	2	1
RsSHC014__Rhinolophus_sinicus	Rs4237__Rhinolophus_sinicus	81	2	1
RsSHC014__Rhinolophus_sinicus	SARS_CoV__Homo_sapiens	40	1	1
RsSHC014__Rhinolophus_sinicus	Rs4237__Rhinolophus_sinicus	81	2	1
RsSHC014__Rhinolophus_sinicus	RsSHC014__Rhinolophus_sinicus	0	1	1
RsSHC014__Rhinolophus_sinicus	BtKY72__Rhinolophus	55	3	1
RsSHC014__Rhinolophus_sinicus	PRD-0038__Rhinolophus	54	3	1
RsSHC014__Rhinolophus_sinicus	BB9904__Rhinolophus_euryale	69	3	1
RsSHC014__Rhinolophus_sinicus	Rs4081__Rhinolophus_sinicus	82	2	1
RsSHC014__Rhinolophus_sinicus	Khosta2__Rhinolophus_hipposideros	68	3	1
RsSHC014__Rhinolophus_sinicus	SARS_CoV-2__Homo_sapiens	54	1	1
RsSHC014__Rhinolophus_sinicus	Rs4084__Rhinolophus_sinicus	1	1	1
RsSHC014__Rhinolophus_sinicus	HuB2013__Rhinolophus_sinicus	79	2	1
SARS_CoV__Homo_sapiens	LYRa11__Rhinolophus_affinis	13	1	1
SARS_CoV__Homo_sapiens	BB9904__Rhinolophus_euryale	72	3	1
SARS_CoV__Homo_sapiens	Rf1__Rhinolophus_ferrumequium	80	2	1
SARS_CoV__Homo_sapiens	Rs4237__Rhinolophus_sinicus	80	2	1
SARS_CoV__Homo_sapiens	BtKY72__Rhinolophus	58	3	1
SARS_CoV__Homo_sapiens	Khosta2__Rhinolophus_hipposideros	64	3	1
SARS_CoV__Homo_sapiens	Rs7327__Rhinolophus_sinicus	10	1	1
SARS_CoV__Homo_sapiens	Rs4237__Rhinolophus_sinicus	80	2	1
SARS_CoV__Homo_sapiens	Rs4084__Rhinolophus_sinicus	41	1	1
SARS_CoV__Homo_sapiens	RhGB01__Rhinolophus_hipposideros	73	3	1
SARS_CoV__Homo_sapiens	JL2012__Rhinolophus_ferrumequinum	81	2	1
SARS_CoV__Homo_sapiens	RaTG15__Rhinolophus_affinis	70	1	1
SARS_CoV__Homo_sapiens	ZXC21__Rhinolophus_sinicus	82	2	1
SARS_CoV__Homo_sapiens	HeB2013__Rhinolophus_ferrumequium	80	2	1
SARS_CoV__Homo_sapiens	Rf4092__Rhinolophus_ferrumequium	79	2	1
SARS_CoV__Homo_sapiens	HuB2013__Rhinolophus_sinicus	81	2	1
SARS_CoV__Homo_sapiens	SARS_CoV-2__Homo_sapiens	60	1	1
SARS_CoV__Homo_sapiens	PRD-0038__Rhinolophus	57	3	1
SARS_CoV__Homo_sapiens	BM48-31__Rhinolophus_blasii	63	3	1
SARS_CoV__Homo_sapiens	Rs806/2006__Rhinolophus_sinicus	81	2	1
SARS_CoV__Homo_sapiens	RaTG13__Rhinolophus_affinis	56	1	1
SARS_CoV__Homo_sapiens	RsSHC014__Rhinolophus_sinicus	40	1	1
SARS_CoV__Homo_sapiens	Shaanxi2011__Rhinolophus_pusillus	78	2	1
SARS_CoV__Homo_sapiens	YN2013__Rhinolophus_sinicus	82	2	1
SARS_CoV__Homo_sapiens	Khosta1__Rhinolophus_ferrumequinum	58	3	1
SARS_CoV__Homo_sapiens	WIV1__Rhinolophus_sinicus	12	1	1
SARS_CoV__Homo_sapiens	Rp3__Rhinolophus_pearsonii	81	2	1
SARS_CoV__Homo_sapiens	Rs4231__Rhinolophus_sinicus	40	1	1
SARS_CoV__Homo_sapiens	SARS_CoV__Homo_sapiens	0	1	1
SARS_CoV__Homo_sapiens	Rs4081__Rhinolophus_sinicus	81	2	1
SARS_CoV__Homo_sapiens	PRD-2386__Rhinolophus	58	3	1
SARS_CoV-2__Homo_sapiens	HeB2013__Rhinolophus_ferrumequium	79	2	1
SARS_CoV-2__Homo_sapiens	ZXC21__Rhinolophus_sinicus	77	2	1
SARS_CoV-2__Homo_sapiens	Rp3__Rhinolophus_pearsonii	79	2	1
SARS_CoV-2__Homo_sapiens	Rs4081__Rhinolophus_sinicus	81	2	1
SARS_CoV-2__Homo_sapiens	Khosta2__Rhinolophus_hipposideros	72	3	1
SARS_CoV-2__Homo_sapiens	RaTG13__Rhinolophus_affinis	22	1	1
SARS_CoV-2__Homo_sapiens	Rs4237__Rhinolophus_sinicus	80	2	1
SARS_CoV-2__Homo_sapiens	BM48-31__Rhinolophus_blasii	66	3	1
SARS_CoV-2__Homo_sapiens	BtKY72__Rhinolophus	60	3	1
SARS_CoV-2__Homo_sapiens	Rs7327__Rhinolophus_sinicus	56	1	1
SARS_CoV-2__Homo_sapiens	HuB2013__Rhinolophus_sinicus	78	2	1
SARS_CoV-2__Homo_sapiens	Rs806/2006__Rhinolophus_sinicus	78	2	1
SARS_CoV-2__Homo_sapiens	Rs4231__Rhinolophus_sinicus	54	1	1
SARS_CoV-2__Homo_sapiens	RaTG15__Rhinolophus_affinis	64	1	1
SARS_CoV-2__Homo_sapiens	JL2012__Rhinolophus_ferrumequinum	80	2	1
SARS_CoV-2__Homo_sapiens	SARS_CoV-2__Homo_sapiens	0	1	1
SARS_CoV-2__Homo_sapiens	Rf1__Rhinolophus_ferrumequium	79	2	1
SARS_CoV-2__Homo_sapiens	BB9904__Rhinolophus_euryale	75	3	1
SARS_CoV-2__Homo_sapiens	Khosta1__Rhinolophus_ferrumequinum	65	3	1
SARS_CoV-2__Homo_sapiens	RsSHC014__Rhinolophus_sinicus	54	1	1
SARS_CoV-2__Homo_sapiens	SARS_CoV__Homo_sapiens	60	1	1
SARS_CoV-2__Homo_sapiens	Shaanxi2011__Rhinolophus_pusillus	77	2	1
SARS_CoV-2__Homo_sapiens	Rs4237__Rhinolophus_sinicus	80	2	1
SARS_CoV-2__Homo_sapiens	Rf4092__Rhinolophus_ferrumequium	77	2	1
SARS_CoV-2__Homo_sapiens	RhGB01__Rhinolophus_hipposideros	74	3	1
SARS_CoV-2__Homo_sapiens	PRD-2386__Rhinolophus	59	3	1
SARS_CoV-2__Homo_sapiens	LYRa11__Rhinolophus_affinis	59	1	1
SARS_CoV-2__Homo_sapiens	YN2013__Rhinolophus_sinicus	82	2	1
SARS_CoV-2__Homo_sapiens	WIV1__Rhinolophus_sinicus	55	1	1
SARS_CoV-2__Homo_sapiens	Rs4084__Rhinolophus_sinicus	55	1	1
SARS_CoV-2__Homo_sapiens	PRD-0038__Rhinolophus	59	3	1
Shaanxi2011__Rhinolophus_pusillus	YN2013__Rhinolophus_sinicus	17	2	2
Shaanxi2011__Rhinolophus_pusillus	Khosta2__Rhinolophus_hipposideros	86	3	2
Shaanxi2011__Rhinolophus_pusillus	Rs7327__Rhinolophus_sinicus	77	1	2
Shaanxi2011__Rhinolophus_pusillus	Rs4081__Rhinolophus_sinicus	11	2	2
Shaanxi2011__Rhinolophus_pusillus	PRD-2386__Rhinolophus	78	3	2
Shaanxi2011__Rhinolophus_pusillus	Rf4092__Rhinolophus_ferrumequium	21	2	2
Shaanxi2011__Rhinolophus_pusillus	Rs4231__Rhinolophus_sinicus	79	1	2
Shaanxi2011__Rhinolophus_pusillus	BtKY72__Rhinolophus	79	3	2
Shaanxi2011__Rhinolophus_pusillus	SARS_CoV-2__Homo_sapiens	77	1	2
Shaanxi2011__Rhinolophus_pusillus	BM48-31__Rhinolophus_blasii	81	3	2
Shaanxi2011__Rhinolophus_pusillus	RaTG15__Rhinolophus_affinis	76	1	2
Shaanxi2011__Rhinolophus_pusillus	ZXC21__Rhinolophus_sinicus	21	2	2
Shaanxi2011__Rhinolophus_pusillus	HeB2013__Rhinolophus_ferrumequium	21	2	2
Shaanxi2011__Rhinolophus_pusillus	Rp3__Rhinolophus_pearsonii	9	2	2
Shaanxi2011__Rhinolophus_pusillus	Rs4084__Rhinolophus_sinicus	80	1	2
Shaanxi2011__Rhinolophus_pusillus	Rf1__Rhinolophus_ferrumequium	21	2	2
Shaanxi2011__Rhinolophus_pusillus	LYRa11__Rhinolophus_affinis	76	1	2
Shaanxi2011__Rhinolophus_pusillus	Rs4237__Rhinolophus_sinicus	10	2	2
Shaanxi2011__Rhinolophus_pusillus	Rs806/2006__Rhinolophus_sinicus	14	2	2
Shaanxi2011__Rhinolophus_pusillus	Khosta1__Rhinolophus_ferrumequinum	77	3	2
Shaanxi2011__Rhinolophus_pusillus	Shaanxi2011__Rhinolophus_pusillus	0	2	2
Shaanxi2011__Rhinolophus_pusillus	WIV1__Rhinolophus_sinicus	75	1	2
Shaanxi2011__Rhinolophus_pusillus	HuB2013__Rhinolophus_sinicus	15	2	2
Shaanxi2011__Rhinolophus_pusillus	RsSHC014__Rhinolophus_sinicus	79	1	2
Shaanxi2011__Rhinolophus_pusillus	BB9904__Rhinolophus_euryale	80	3	2
Shaanxi2011__Rhinolophus_pusillus	Rs4237__Rhinolophus_sinicus	10	2	2
Shaanxi2011__Rhinolophus_pusillus	SARS_CoV__Homo_sapiens	78	1	2
Shaanxi2011__Rhinolophus_pusillus	JL2012__Rhinolophus_ferrumequinum	24	2	2
Shaanxi2011__Rhinolophus_pusillus	RaTG13__Rhinolophus_affinis	77	1	2
Shaanxi2011__Rhinolophus_pusillus	PRD-0038__Rhinolophus	79	3	2
Shaanxi2011__Rhinolophus_pusillus	RhGB01__Rhinolophus_hipposideros	85	3	2
WIV1__Rhinolophus_sinicus	JL2012__Rhinolophus_ferrumequinum	81	2	1
WIV1__Rhinolophus_sinicus	PRD-0038__Rhinolophus	54	3	1
WIV1__Rhinolophus_sinicus	SARS_CoV-2__Homo_sapiens	55	1	1
WIV1__Rhinolophus_sinicus	PRD-2386__Rhinolophus	54	3	1
WIV1__Rhinolophus_sinicus	Khosta2__Rhinolophus_hipposideros	63	3	1
WIV1__Rhinolophus_sinicus	Rs806/2006__Rhinolophus_sinicus	78	2	1
WIV1__Rhinolophus_sinicus	Khosta1__Rhinolophus_ferrumequinum	54	3	1
WIV1__Rhinolophus_sinicus	Rs4237__Rhinolophus_sinicus	77	2	1
WIV1__Rhinolophus_sinicus	SARS_CoV__Homo_sapiens	12	1	1
WIV1__Rhinolophus_sinicus	Rs7327__Rhinolophus_sinicus	4	1	1
WIV1__Rhinolophus_sinicus	BB9904__Rhinolophus_euryale	69	3	1
WIV1__Rhinolophus_sinicus	HuB2013__Rhinolophus_sinicus	78	2	1
WIV1__Rhinolophus_sinicus	Rs4084__Rhinolophus_sinicus	36	1	1
WIV1__Rhinolophus_sinicus	Rs4231__Rhinolophus_sinicus	35	1	1
WIV1__Rhinolophus_sinicus	Rs4237__Rhinolophus_sinicus	77	2	1
WIV1__Rhinolophus_sinicus	RaTG13__Rhinolophus_affinis	53	1	1
WIV1__Rhinolophus_sinicus	ZXC21__Rhinolophus_sinicus	80	2	1
WIV1__Rhinolophus_sinicus	WIV1__Rhinolophus_sinicus	0	1	1
WIV1__Rhinolophus_sinicus	BM48-31__Rhinolophus_blasii	60	3	1
WIV1__Rhinolophus_sinicus	LYRa11__Rhinolophus_affinis	8	1	1
WIV1__Rhinolophus_sinicus	Rp3__Rhinolophus_pearsonii	78	2	1
WIV1__Rhinolophus_sinicus	RhGB01__Rhinolophus_hipposideros	70	3	1
WIV1__Rhinolophus_sinicus	BtKY72__Rhinolophus	56	3	1
WIV1__Rhinolophus_sinicus	RaTG15__Rhinolophus_affinis	67	1	1
WIV1__Rhinolophus_sinicus	Shaanxi2011__Rhinolophus_pusillus	75	2	1
WIV1__Rhinolophus_sinicus	Rf4092__Rhinolophus_ferrumequium	78	2	1
WIV1__Rhinolophus_sinicus	RsSHC014__Rhinolophus_sinicus	35	1	1
WIV1__Rhinolophus_sinicus	YN2013__Rhinolophus_sinicus	80	2	1
WIV1__Rhinolophus_sinicus	Rs4081__Rhinolophus_sinicus	78	2	1
WIV1__Rhinolophus_sinicus	Rf1__Rhinolophus_ferrumequium	77	2	1
WIV1__Rhinolophus_sinicus	HeB2013__Rhinolophus_ferrumequium	77	2	1
YN2013__Rhinolophus_sinicus	Rs4084__Rhinolophus_sinicus	84	1	2
YN2013__Rhinolophus_sinicus	SARS_CoV-2__Homo_sapiens	82	1	2
YN2013__Rhinolophus_sinicus	Rf4092__Rhinolophus_ferrumequium	16	2	2
YN2013__Rhinolophus_sinicus	HeB2013__Rhinolophus_ferrumequium	18	2	2
YN2013__Rhinolophus_sinicus	RhGB01__Rhinolophus_hipposideros	90	3	2
YN2013__Rhinolophus_sinicus	RaTG15__Rhinolophus_affinis	82	1	2
YN2013__Rhinolophus_sinicus	Rf1__Rhinolophus_ferrumequium	17	2	2
YN2013__Rhinolophus_sinicus	PRD-2386__Rhinolophus	80	3	2
YN2013__Rhinolophus_sinicus	YN2013__Rhinolophus_sinicus	0	2	2
YN2013__Rhinolophus_sinicus	Rs7327__Rhinolophus_sinicus	81	1	2
YN2013__Rhinolophus_sinicus	Rs806/2006__Rhinolophus_sinicus	20	2	2
YN2013__Rhinolophus_sinicus	ZXC21__Rhinolophus_sinicus	19	2	2
YN2013__Rhinolophus_sinicus	Rs4237__Rhinolophus_sinicus	19	2	2
YN2013__Rhinolophus_sinicus	LYRa11__Rhinolophus_affinis	81	1	2
YN2013__Rhinolophus_sinicus	Rs4237__Rhinolophus_sinicus	19	2	2
YN2013__Rhinolophus_sinicus	JL2012__Rhinolophus_ferrumequinum	21	2	2
YN2013__Rhinolophus_sinicus	Rp3__Rhinolophus_pearsonii	19	2	2
YN2013__Rhinolophus_sinicus	HuB2013__Rhinolophus_sinicus	17	2	2
YN2013__Rhinolophus_sinicus	Rs4231__Rhinolophus_sinicus	83	1	2
YN2013__Rhinolophus_sinicus	Khosta2__Rhinolophus_hipposideros	91	3	2
YN2013__Rhinolophus_sinicus	RaTG13__Rhinolophus_affinis	84	1	2
YN2013__Rhinolophus_sinicus	BB9904__Rhinolophus_euryale	83	3	2
YN2013__Rhinolophus_sinicus	Rs4081__Rhinolophus_sinicus	18	2	2
YN2013__Rhinolophus_sinicus	WIV1__Rhinolophus_sinicus	80	1	2
YN2013__Rhinolophus_sinicus	RsSHC014__Rhinolophus_sinicus	83	1	2
YN2013__Rhinolophus_sinicus	Khosta1__Rhinolophus_ferrumequinum	79	3	2
YN2013__Rhinolophus_sinicus	BM48-31__Rhinolophus_blasii	84	3	2
YN2013__Rhinolophus_sinicus	PRD-0038__Rhinolophus	81	3	2
YN2013__Rhinolophus_sinicus	Shaanxi2011__Rhinolophus_pusillus	17	2	2
YN2013__Rhinolophus_sinicus	SARS_CoV__Homo_sapiens	82	1	2
YN2013__Rhinolophus_sinicus	BtKY72__Rhinolophus	81	3	2
ZXC21__Rhinolophus_sinicus	RaTG15__Rhinolophus_affinis	78	1	2
ZXC21__Rhinolophus_sinicus	SARS_CoV-2__Homo_sapiens	77	1	2
ZXC21__Rhinolophus_sinicus	Khosta2__Rhinolophus_hipposideros	91	3	2
ZXC21__Rhinolophus_sinicus	Rs4081__Rhinolophus_sinicus	21	2	2
ZXC21__Rhinolophus_sinicus	Rp3__Rhinolophus_pearsonii	19	2	2
ZXC21__Rhinolophus_sinicus	WIV1__Rhinolophus_sinicus	80	1	2
ZXC21__Rhinolophus_sinicus	PRD-2386__Rhinolophus	83	3	2
ZXC21__Rhinolophus_sinicus	HeB2013__Rhinolophus_ferrumequium	16	2	2
ZXC21__Rhinolophus_sinicus	Khosta1__Rhinolophus_ferrumequinum	82	3	2
ZXC21__Rhinolophus_sinicus	Rs4237__Rhinolophus_sinicus	21	2	2
ZXC21__Rhinolophus_sinicus	BB9904__Rhinolophus_euryale	86	3	2
ZXC21__Rhinolophus_sinicus	Rf4092__Rhinolophus_ferrumequium	15	2	2
ZXC21__Rhinolophus_sinicus	RaTG13__Rhinolophus_affinis	78	1	2
ZXC21__Rhinolophus_sinicus	BtKY72__Rhinolophus	84	3	2
ZXC21__Rhinolophus_sinicus	Rf1__Rhinolophus_ferrumequium	15	2	2
ZXC21__Rhinolophus_sinicus	BM48-31__Rhinolophus_blasii	84	3	2
ZXC21__Rhinolophus_sinicus	PRD-0038__Rhinolophus	84	3	2
ZXC21__Rhinolophus_sinicus	Rs806/2006__Rhinolophus_sinicus	19	2	2
ZXC21__Rhinolophus_sinicus	Rs4231__Rhinolophus_sinicus	82	1	2
ZXC21__Rhinolophus_sinicus	LYRa11__Rhinolophus_affinis	82	1	2
ZXC21__Rhinolophus_sinicus	Shaanxi2011__Rhinolophus_pusillus	21	2	2
ZXC21__Rhinolophus_sinicus	Rs4237__Rhinolophus_sinicus	21	2	2
ZXC21__Rhinolophus_sinicus	Rs4084__Rhinolophus_sinicus	83	1	2
ZXC21__Rhinolophus_sinicus	Rs7327__Rhinolophus_sinicus	81	1	2
ZXC21__Rhinolophus_sinicus	RsSHC014__Rhinolophus_sinicus	82	1	2
ZXC21__Rhinolophus_sinicus	JL2012__Rhinolophus_ferrumequinum	15	2	2
ZXC21__Rhinolophus_sinicus	YN2013__Rhinolophus_sinicus	19	2	2
ZXC21__Rhinolophus_sinicus	SARS_CoV__Homo_sapiens	82	1	2
ZXC21__Rhinolophus_sinicus	RhGB01__Rhinolophus_hipposideros	90	3	2
ZXC21__Rhinolophus_sinicus	HuB2013__Rhinolophus_sinicus	20	2	2
ZXC21__Rhinolophus_sinicus	ZXC21__Rhinolophus_sinicus	0	2	2

## Sheet: Fig_3E
cys	clade	Freq
0	1	0
2	1	19
0	2	49
2	2	0
0	3	0
2	3	9
0	4	0
2	4	8

## Sheet: Fig_3H
panel	virus_label	mean_log10_nir_red_diff	sd_log10_nir_red_diff	n	se_log10_nir_red_diff	geomean	lower_ci	upper_ci	cells
Left	BB9904 RBD	0.0935806	0.120865	9	0.0402883	1.24045	1.03423	1.4878	ACE2
Left	BM48-31 RBD	0.193936	0.0958099	9	0.0319366	1.56292	1.35313	1.80523	ACE2
Left	BtKY72 RBD	0.660693	0.329827	20	0.0737516	4.57818	3.28201	6.38625	ACE2
Left	Rp3 RBD	0.272218	0.293526	14	0.078448	1.87162	1.31359	2.66671	ACE2
Left	Rs4237 RBD	0.0788337	0.130247	9	0.0434155	1.19904	0.985688	1.45857	ACE2
Left	SARS-CoV-2 RBD	1.79923	0.557093	13	0.15451	62.9844	31.3613	126.495	ACE2
Left	WIV1 RBD	1.90662	0.517243	16	0.129311	80.6537	44.9961	144.568	ACE2
Left	YN2013 RBD	0.147125	0.227605	9	0.0758682	1.40322	0.996377	1.97618	ACE2
Right	BtKY72 RBD	1.11098	0.444492	10	0.140561	12.9116	6.84671	24.3489	ACE2
Right	BtKY72 RBD [T499E]	0.0833157	0.0971013	10	0.0307061	1.21148	1.05471	1.39155	ACE2
Right	BtKY72 RBD [Y488H]	0.134312	0.191972	8	0.0678725	1.36242	1.00296	1.85073	ACE2

## Sheet: Fig_4A
H.sapiens	R.ferrumequinum	R.alcyone	R.landeri	R.sinicus_472	R.sinicus_215	R.sinicus_200	R.affinis	R.pearsonii	unique_residue	amino_acids	differences	position
M	M	M	M	M	M	M	M	M	M	1	0	1
S	S	S	S	S	S	S	S	S	S	1	0	2
S	G	G	G	G	G	G	G	G	G	1	0	3
S	S	S	S	S	S	S	S	S	S	1	0	4
S	S	S	S	F	S	S	S	F	SF	2	1	5
W	W	W	W	W	W	W	W	W	W	1	0	6
L	L	L	L	F	L	L	L	L	LF	2	1	7
L	L	F	F	L	L	L	L	L	LF	2	1	8
L	L	L	L	L	L	L	L	L	L	1	0	9
S	S	S	S	S	S	S	S	S	S	1	0	10
L	L	L	L	L	L	L	L	L	L	1	0	11
V	V	V	V	V	V	V	V	V	V	1	0	12
A	A	A	A	A	A	A	A	A	A	1	0	13
V	V	V	V	V	V	V	V	V	V	1	0	14
T	T	A	T	T	T	T	T	T	TA	2	1	15
A	A	A	A	T	T	T	A	A	AT	2	1	16
A	A	A	A	A	A	A	A	A	A	1	0	17
Q	Q	Q	Q	Q	Q	Q	Q	Q	Q	1	0	18
S	S	S	S	S	S	F	S	S	SF	2	1	19
T	T	T	T	T	T	T	T	T	T	1	0	20
I	T	P	P	T	T	T	T	T	TP	2	1	21
E	E	E	E	E	E	E	E	E	E	1	0	22
E	D	D	D	D	D	D	D	D	D	1	0	23
Q	L	L	L	E	R	L	R	Q	LERQ	4	3	24
A	A	A	A	A	A	A	A	A	A	1	0	25
K	K	K	K	K	K	K	K	K	K	1	0	26
T	K	I	T	I	T	I	I	I	KIT	3	2	27
F	F	F	F	F	F	F	F	F	F	1	0	28
L	L	L	L	L	L	L	L	L	L	1	0	29
D	D	D	D	D	D	D	D	D	D	1	0	30
K	D	N	D	K	E	E	N	K	DNKE	4	3	31
F	F	F	F	F	F	F	F	F	F	1	0	32
N	N	N	N	N	N	N	N	N	N	1	0	33
H	S	S	S	T	S	F	R	R	STFR	4	3	34
E	E	E	A	K	E	E	E	E	EAK	3	2	35
A	A	A	A	A	A	A	A	A	A	1	0	36
E	E	E	E	E	E	E	E	E	E	1	0	37
D	N	N	N	D	N	N	E	D	NDE	3	2	38
L	L	L	L	L	L	L	L	L	L	1	0	39
F	S	S	S	S	S	S	S	S	S	1	0	40
Y	H	H	Y	H	Y	Y	Y	H	HY	2	1	41
Q	Q	Q	Q	Q	Q	Q	Q	E	QE	2	1	42
S	S	S	S	S	S	S	S	S	S	1	0	43
S	S	S	S	S	S	S	S	S	S	1	0	44
L	L	L	L	L	L	L	L	L	L	1	0	45
A	A	A	A	A	A	A	A	A	A	1	0	46
S	S	S	S	S	S	S	S	S	S	1	0	47
W	W	W	W	W	W	W	W	W	W	1	0	48
N	E	E	E	D	D	D	E	E	ED	2	1	49
Y	Y	Y	Y	Y	Y	Y	Y	Y	Y	1	0	50
N	N	N	N	N	N	N	N	N	N	1	0	51
T	T	T	T	T	T	T	T	T	T	1	0	52
N	N	N	N	N	N	N	N	N	N	1	0	53
I	I	I	I	I	I	I	I	I	I	1	0	54
T	S	S	S	N	N	N	S	S	SN	2	1	55
E	D	D	D	D	D	D	D	D	D	1	0	56
E	E	E	E	E	E	E	E	E	E	1	0	57
N	N	N	N	N	N	N	N	N	N	1	0	58
V	V	I	I	V	V	V	V	V	VI	2	1	59
Q	Q	Q	Q	Q	Q	Q	Q	Q	Q	1	0	60
N	K	K	K	K	K	K	K	K	K	1	0	61
M	M	M	M	M	M	M	M	M	M	1	0	62
N	D	D	D	D	D	D	D	D	D	1	0	63
N	E	E	E	E	E	E	E	E	E	1	0	64
A	A	A	A	A	A	A	A	A	A	1	0	65
G	G	G	G	G	G	G	G	G	G	1	0	66
D	A	A	A	A	A	A	A	A	A	1	0	67
K	K	K	K	K	K	K	K	K	K	1	0	68
W	W	W	W	W	W	W	W	W	W	1	0	69
S	S	S	S	S	S	S	S	S	S	1	0	70
A	D	D	D	A	A	A	A	A	DA	2	1	71
F	F	F	F	F	F	F	F	F	F	1	0	72
L	Y	Y	Y	Y	Y	Y	Y	Y	Y	1	0	73
K	K	E	E	E	E	E	E	E	KE	2	1	74
E	K	T	T	E	E	E	E	E	KTE	3	2	75
Q	Q	Q	Q	Q	Q	Q	Q	Q	Q	1	0	76
S	S	S	S	S	S	S	S	S	S	1	0	77
T	K	K	K	K	K	K	K	K	K	1	0	78
L	L	H	H	L	L	L	L	L	LH	2	1	79
A	A	A	A	A	A	A	A	A	A	1	0	80
Q	K	K	K	K	K	K	K	K	K	1	0	81
M	N	N	N	N	N	N	N	D	ND	2	1	82
Y	F	F	F	Y	Y	Y	Y	Y	FY	2	1	83
P	S	S	S	P	S	P	P	P	SP	2	1	84
L	L	L	L	L	L	L	L	L	L	1	0	85
Q	E	E	E	E	E	E	E	E	E	1	0	86
E	E	E	E	Q	Q	Q	E	E	EQ	2	1	87
I	I	I	I	I	I	I	I	I	I	1	0	88
Q	H	H	H	Q	Q	Q	Q	Q	HQ	2	1	89
N	N	N	N	N	N	N	T	N	NT	2	1	90
L	D	D	D	V	V	V	V	S	DVS	3	2	91
T	T	T	T	T	T	T	P	T	TP	2	1	92
V	V	V	V	V	V	V	V	V	V	1	0	93
K	K	K	K	K	K	K	K	K	K	1	0	94
L	L	L	L	L	L	L	L	L	L	1	0	95
Q	Q	Q	Q	Q	Q	Q	Q	Q	Q	1	0	96
L	L	L	L	L	L	L	L	L	L	1	0	97
Q	Q	Q	Q	Q	Q	Q	Q	Q	Q	1	0	98
A	I	I	I	I	I	I	I	I	I	1	0	99
L	L	L	L	L	L	L	L	L	L	1	0	100
Q	Q	Q	Q	Q	Q	Q	Q	Q	Q	1	0	101
Q	Q	Q	Q	Q	Q	Q	Q	Q	Q	1	0	102
N	S	S	S	S	S	S	S	S	S	1	0	103
G	G	G	G	G	G	G	G	G	G	1	0	104
S	S	S	S	S	S	S	S	S	S	1	0	105
S	P	P	P	P	P	P	P	P	P	1	0	106
V	V	V	V	V	V	V	V	V	V	1	0	107
L	L	L	L	L	L	L	L	L	L	1	0	108
S	S	S	S	S	S	S	S	S	S	1	0	109
E	E	E	E	E	E	E	E	E	E	1	0	110
D	D	D	D	D	D	D	D	D	D	1	0	111
K	K	K	K	K	K	K	K	K	K	1	0	112
S	S	S	S	S	S	S	S	S	S	1	0	113
K	K	K	K	K	K	K	K	K	K	1	0	114
R	R	R	R	R	R	R	R	R	R	1	0	115
L	L	L	L	L	L	L	L	L	L	1	0	116
N	N	N	N	N	N	N	N	N	N	1	0	117
T	S	S	S	S	S	S	S	S	S	1	0	118
I	I	I	I	I	I	I	I	I	I	1	0	119
L	L	L	L	L	L	L	L	L	L	1	0	120
N	N	N	N	N	N	N	N	N	N	1	0	121
T	A	A	A	A	A	A	A	A	A	1	0	122
M	M	M	M	M	M	M	M	M	M	1	0	123
S	S	S	S	S	S	S	S	S	S	1	0	124
T	T	T	T	T	T	T	T	T	T	1	0	125
I	I	I	I	I	I	I	I	I	I	1	0	126
Y	Y	Y	Y	Y	Y	Y	Y	Y	Y	1	0	127
S	S	S	S	S	S	S	S	S	S	1	0	128
T	T	T	T	T	T	T	T	T	T	1	0	129
G	G	G	G	G	G	G	G	G	G	1	0	130
K	K	K	K	K	K	K	K	K	K	1	0	131
V	V	V	V	V	V	V	V	V	V	1	0	132
C	C	C	C	C	C	C	C	C	C	1	0	133
N	K	R	R	K	K	K	K	K	KR	2	1	134
P	P	P	P	P	P	P	P	P	P	1	0	135
D	N	N	N	N	N	N	N	N	N	1	0	136
N	N	N	N	K	K	K	N	N	NK	2	1	137
P	P	P	P	P	P	P	P	P	P	1	0	138
Q	Q	Q	Q	H	Q	H	Q	Q	QH	2	1	139
E	E	E	E	E	E	E	E	E	E	1	0	140
C	C	C	C	C	C	C	C	C	C	1	0	141
L	L	L	L	L	L	L	F	L	LF	2	1	142
L	L	L	L	L	L	L	L	L	L	1	0	143
L	L	L	L	L	L	L	L	L	L	1	0	144
E	E	E	E	E	E	E	E	E	E	1	0	145
P	P	P	P	P	P	P	P	P	P	1	0	146
G	G	G	G	G	G	G	G	G	G	1	0	147
L	L	L	L	L	L	L	L	L	L	1	0	148
N	D	D	D	D	D	D	D	D	D	1	0	149
E	N	N	N	N	N	N	N	N	N	1	0	150
I	I	I	I	I	I	I	I	I	I	1	0	151
M	M	M	M	M	M	M	M	M	M	1	0	152
A	E	G	G	G	G	G	G	G	EG	2	1	153
N	T	T	T	T	T	T	T	T	T	1	0	154
S	S	S	S	S	S	S	S	S	S	1	0	155
L	K	K	K	K	K	K	K	K	K	1	0	156
D	D	D	D	D	D	D	D	D	D	1	0	157
Y	Y	Y	Y	Y	Y	Y	Y	Y	Y	1	0	158
N	N	N	N	N	N	N	N	S	NS	2	1	159
E	E	E	E	E	E	E	E	E	E	1	0	160
R	R	R	R	R	R	R	R	R	R	1	0	161
L	L	L	L	L	L	L	L	L	L	1	0	162
W	W	W	W	W	W	W	W	W	W	1	0	163
A	A	A	A	A	A	A	A	A	A	1	0	164
W	W	W	W	W	W	W	W	W	W	1	0	165
E	E	E	E	E	E	E	E	E	E	1	0	166
S	G	G	G	G	G	G	G	G	G	1	0	167
W	W	W	W	W	W	W	W	W	W	1	0	168
R	R	R	R	R	R	R	R	R	R	1	0	169
S	A	A	A	A	A	A	A	A	A	1	0	170
E	E	E	E	E	E	E	E	E	E	1	0	171
V	V	V	V	V	V	V	V	V	V	1	0	172
G	G	G	G	G	G	G	G	G	G	1	0	173
K	K	K	K	K	K	K	K	K	K	1	0	174
Q	Q	Q	Q	Q	Q	Q	Q	Q	Q	1	0	175
L	L	L	L	L	L	L	L	L	L	1	0	176
R	R	R	R	R	R	R	R	R	R	1	0	177
P	P	P	P	P	P	P	P	P	P	1	0	178
L	L	L	L	L	L	L	L	L	L	1	0	179
Y	Y	Y	Y	Y	Y	Y	Y	Y	Y	1	0	180
E	E	E	E	E	E	E	E	E	E	1	0	181
E	E	E	E	E	E	E	E	E	E	1	0	182
Y	Y	Y	Y	Y	Y	Y	Y	Y	Y	1	0	183
V	V	V	V	V	V	V	V	V	V	1	0	184
V	V	V	V	V	V	V	V	V	V	1	0	185
L	L	L	L	L	L	L	L	L	L	1	0	186
K	K	K	K	K	K	K	K	K	K	1	0	187
N	N	N	N	N	N	N	N	N	N	1	0	188
E	E	E	E	E	E	E	E	E	E	1	0	189
M	M	M	M	M	M	M	M	M	M	1	0	190
A	A	A	A	A	A	A	A	A	A	1	0	191
R	R	R	R	R	R	R	R	R	R	1	0	192
A	G	G	G	G	G	G	G	G	G	1	0	193
N	Y	Y	Y	Y	Y	Y	Y	Y	Y	1	0	194
H	H	H	H	H	H	H	H	H	H	1	0	195
Y	Y	Y	Y	Y	Y	Y	Y	Y	Y	1	0	196
E	E	E	E	E	E	E	E	E	E	1	0	197
D	D	D	D	D	D	D	D	D	D	1	0	198
Y	Y	Y	Y	Y	Y	Y	Y	Y	Y	1	0	199
G	G	G	G	G	G	G	G	G	G	1	0	200
D	D	D	D	D	D	D	D	D	D	1	0	201
Y	Y	Y	Y	Y	Y	Y	Y	Y	Y	1	0	202
W	W	W	W	W	W	W	W	W	W	1	0	203
R	R	R	R	R	R	R	R	R	R	1	0	204
G	R	R	R	R	R	R	R	R	R	1	0	205
D	D	D	D	D	D	D	D	D	D	1	0	206
Y	Y	Y	Y	Y	Y	Y	Y	Y	Y	1	0	207
E	E	E	E	E	E	E	E	E	E	1	0	208
V	T	T	T	T	T	T	T	T	T	1	0	209
N	E	E	E	E	E	E	E	E	E	1	0	210
G	G	G	G	E	E	E	E	E	GE	2	1	211
V	S	S	S	S	S	S	S	S	S	1	0	212
D	P	P	P	P	P	P	S	P	PS	2	1	213
G	D	D	D	G	G	G	G	G	DG	2	1	214
Y	L	L	L	P	P	P	S	P	LPS	3	2	215
D	E	E	E	G	G	G	G	G	EG	2	1	216
Y	Y	Y	Y	Y	Y	Y	Y	Y	Y	1	0	217
S	S	S	S	S	S	S	S	S	S	1	0	218
R	R	R	R	R	R	R	R	R	R	1	0	219
G	D	D	D	D	D	D	D	D	D	1	0	220
Q	Q	Q	Q	Q	Q	Q	Q	Q	Q	1	0	221
L	L	L	L	L	L	L	L	L	L	1	0	222
I	I	T	T	M	M	M	M	M	ITM	3	2	223
E	K	K	K	K	K	K	K	N	KN	2	1	224
D	D	D	D	D	D	D	D	D	D	1	0	225
V	V	V	V	V	V	V	V	V	V	1	0	226
E	E	E	E	E	E	E	D	E	ED	2	1	227
H	R	R	R	R	R	R	R	R	R	1	0	228
T	I	I	I	I	I	I	I	I	I	1	0	229
F	F	F	F	F	F	F	F	L	FL	2	1	230
E	A	A	A	T	T	T	T	T	AT	2	1	231
E	E	E	E	E	E	E	E	E	E	1	0	232
I	I	I	I	I	I	I	I	I	I	1	0	233
K	K	K	K	K	K	K	K	K	K	1	0	234
P	P	P	P	P	P	P	P	P	P	1	0	235
L	L	L	L	L	L	L	L	L	L	1	0	236
Y	Y	Y	Y	Y	Y	Y	Y	Y	Y	1	0	237
E	E	E	E	E	E	E	E	E	E	1	0	238
H	Q	Q	Q	H	H	H	H	H	QH	2	1	239
L	L	L	L	L	L	L	L	L	L	1	0	240
H	H	H	H	H	H	H	H	H	H	1	0	241
A	A	A	A	A	A	A	A	A	A	1	0	242
Y	Y	Y	Y	Y	Y	Y	Y	Y	Y	1	0	243
V	V	V	V	V	V	V	V	V	V	1	0	244
R	R	R	R	R	R	R	R	R	R	1	0	245
A	T	T	A	A	A	A	T	T	TA	2	1	246
K	K	K	K	K	K	K	K	K	K	1	0	247
L	L	L	L	L	L	L	L	L	L	1	0	248
M	M	M	M	M	M	M	M	M	M	1	0	249
N	D	D	D	D	D	D	D	D	D	1	0	250
A	T	T	T	T	T	T	T	T	T	1	0	251
Y	Y	Y	Y	Y	Y	Y	Y	Y	Y	1	0	252
P	P	P	P	P	P	P	P	P	P	1	0	253
S	F	F	F	F	F	F	F	F	F	1	0	254
Y	H	H	H	H	H	H	H	H	H	1	0	255
I	I	I	I	I	I	I	I	I	I	1	0	256
S	S	S	S	S	S	S	S	S	S	1	0	257
P	P	P	P	P	P	P	P	P	P	1	0	258
I	T	T	T	T	T	T	T	T	T	1	0	259
G	G	G	G	G	G	G	G	G	G	1	0	260
C	C	C	C	C	C	C	C	C	C	1	0	261
L	L	L	L	L	L	L	L	L	L	1	0	262
P	P	P	P	P	P	P	P	P	P	1	0	263
A	A	A	A	A	A	A	A	A	A	1	0	264
H	H	H	H	H	H	H	H	H	H	1	0	265
L	L	L	L	L	L	L	L	L	L	1	0	266
L	L	L	L	L	L	L	L	L	L	1	0	267
G	G	G	G	G	G	G	G	G	G	1	0	268
D	D	D	D	D	D	D	D	D	D	1	0	269
M	M	M	M	M	M	M	M	M	M	1	0	270
W	W	W	W	W	W	W	W	W	W	1	0	271
G	G	G	G	G	G	G	G	G	G	1	0	272
R	R	R	R	R	R	R	R	R	R	1	0	273
F	F	F	F	F	F	F	F	F	F	1	0	274
W	W	W	W	W	W	W	W	W	W	1	0	275
T	T	T	T	T	T	T	T	T	T	1	0	276
N	N	N	N	N	N	N	N	N	N	1	0	277
L	L	L	L	L	L	L	L	L	L	1	0	278
Y	Y	Y	Y	Y	Y	Y	Y	Y	Y	1	0	279
S	P	P	P	P	P	P	P	P	P	1	0	280
L	L	L	L	L	L	L	L	L	L	1	0	281
T	T	T	T	T	T	T	T	T	T	1	0	282
V	V	V	V	V	V	V	V	V	V	1	0	283
P	P	P	P	P	P	P	P	P	P	1	0	284
F	F	F	F	F	F	F	F	F	F	1	0	285
G	G	A	G	G	G	G	G	G	GA	2	1	286
Q	Q	Q	Q	Q	Q	Q	Q	Q	Q	1	0	287
K	K	K	K	K	K	K	K	K	K	1	0	288
P	P	P	P	P	P	P	P	P	P	1	0	289
N	N	N	N	N	N	N	N	N	N	1	0	290
I	I	I	I	I	I	I	I	I	I	1	0	291
D	D	D	D	D	D	D	D	D	D	1	0	292
V	V	V	V	V	V	V	V	V	V	1	0	293
T	T	T	T	T	T	T	T	T	T	1	0	294
D	D	D	D	D	D	D	D	D	D	1	0	295
A	A	A	A	E	E	E	A	A	AE	2	1	296
M	M	M	M	M	M	M	M	M	M	1	0	297
V	L	L	L	L	L	L	V	V	LV	2	1	298
D	N	N	N	K	K	K	N	N	NK	2	1	299
Q	Q	Q	Q	Q	Q	Q	Q	Q	Q	1	0	300
A	N	T	T	G	G	G	G	G	NTG	3	2	301
W	W	W	W	W	W	W	W	W	W	1	0	302
D	D	D	D	D	D	D	D	D	D	1	0	303
A	A	A	A	A	A	A	A	A	A	1	0	304
Q	K	K	K	D	D	D	N	N	KDN	3	2	305
R	R	R	R	R	R	R	R	R	R	1	0	306
I	I	I	I	I	I	I	I	I	I	1	0	307
F	F	F	F	F	F	F	F	F	F	1	0	308
K	K	K	K	K	K	K	K	K	K	1	0	309
E	E	E	E	E	E	E	E	E	E	1	0	310
A	A	A	A	A	A	A	A	A	A	1	0	311
E	E	E	E	E	E	E	E	E	E	1	0	312
K	K	K	K	K	K	K	K	K	K	1	0	313
F	F	F	F	F	F	F	F	F	F	1	0	314
F	F	F	F	F	F	F	F	F	F	1	0	315
V	V	V	V	V	M	V	V	V	VM	2	1	316
S	S	S	S	S	S	S	S	S	S	1	0	317
V	I	I	I	V	V	V	V	V	IV	2	1	318
G	G	G	G	G	G	G	G	G	G	1	0	319
L	L	L	L	L	L	L	L	L	L	1	0	320
P	P	P	P	P	P	P	P	P	P	1	0	321
N	N	H	H	N	N	N	N	N	NH	2	1	322
M	M	M	M	M	M	M	M	M	M	1	0	323
T	T	T	T	T	T	T	T	T	T	1	0	324
Q	E	E	E	E	E	E	E	E	E	1	0	325
G	G	G	G	G	G	G	G	G	G	1	0	326
F	F	F	F	F	F	F	F	F	F	1	0	327
W	W	W	W	W	W	W	W	W	W	1	0	328
E	N	N	N	N	N	N	N	N	N	1	0	329
N	N	N	N	N	N	N	N	N	N	1	0	330
S	S	S	S	S	S	S	S	S	S	1	0	331
M	M	M	M	M	M	M	M	M	M	1	0	332
L	L	L	L	L	L	L	L	L	L	1	0	333
T	T	T	T	T	T	T	T	T	T	1	0	334
D	D	D	D	E	E	E	E	E	DE	2	1	335
P	P	P	P	P	P	P	P	P	P	1	0	336
G	G	G	G	G	G	G	G	G	G	1	0	337
N	D	D	D	D	D	D	D	D	D	1	0	338
V	G	G	G	G	G	G	G	G	G	1	0	339
Q	R	R	R	R	R	R	R	R	R	1	0	340
K	K	K	K	K	K	K	K	K	K	1	0	341
A	V	V	V	V	V	V	V	V	V	1	0	342
V	V	V	V	V	V	V	V	V	V	1	0	343
C	C	C	C	C	C	C	C	C	C	1	0	344
H	H	H	H	H	H	H	H	H	H	1	0	345
P	P	P	P	P	P	P	P	P	P	1	0	346
T	T	T	T	T	T	T	T	T	T	1	0	347
A	A	A	A	A	A	A	A	A	A	1	0	348
W	W	W	W	W	W	W	W	W	W	1	0	349
D	D	D	D	D	D	D	D	D	D	1	0	350
L	L	L	L	L	L	L	L	L	L	1	0	351
G	G	G	G	G	G	G	G	G	G	1	0	352
K	K	K	K	K	K	K	K	K	K	1	0	353
G	G	G	G	G	G	G	G	D	GD	2	1	354
D	D	D	D	D	D	D	D	D	D	1	0	355
F	F	F	F	F	F	F	F	F	F	1	0	356
R	R	R	R	R	R	R	R	R	R	1	0	357
I	I	I	I	I	I	I	I	I	I	1	0	358
L	K	K	K	K	K	K	K	K	K	1	0	359
M	M	M	M	M	M	M	M	M	M	1	0	360
C	C	C	C	C	C	C	C	C	C	1	0	361
T	T	T	T	T	T	T	T	T	T	1	0	362
K	K	K	K	K	K	K	K	K	K	1	0	363
V	V	V	V	V	V	V	V	V	V	1	0	364
T	T	T	T	T	T	T	T	T	T	1	0	365
M	M	M	M	M	M	M	M	M	M	1	0	366
D	E	E	E	E	E	E	E	E	E	1	0	367
D	D	D	D	D	D	D	D	D	D	1	0	368
F	F	F	F	F	F	F	F	F	F	1	0	369
L	L	L	L	L	L	L	L	L	L	1	0	370
T	T	T	T	T	T	T	T	T	T	1	0	371
A	A	A	A	A	A	A	A	A	A	1	0	372
H	H	H	H	H	H	H	H	H	H	1	0	373
H	H	H	H	H	H	H	H	H	H	1	0	374
E	E	E	E	E	E	E	E	E	E	1	0	375
M	M	M	M	M	M	M	M	M	M	1	0	376
G	G	G	G	G	G	G	G	G	G	1	0	377
H	H	H	H	H	H	H	H	H	H	1	0	378
I	I	I	I	I	I	I	I	I	I	1	0	379
Q	Q	Q	Q	Q	Q	Q	Q	Q	Q	1	0	380
Y	Y	Y	Y	Y	Y	Y	Y	Y	Y	1	0	381
D	D	D	D	D	D	D	D	D	D	1	0	382
M	M	M	M	M	M	M	M	M	M	1	0	383
A	A	A	A	A	A	A	A	A	A	1	0	384
Y	Y	Y	Y	Y	Y	Y	Y	Y	Y	1	0	385
A	A	A	A	A	A	A	A	A	A	1	0	386
A	S	S	S	S	S	S	T	S	ST	2	1	387
Q	Q	Q	Q	Q	Q	Q	Q	Q	Q	1	0	388
P	P	P	P	P	P	P	P	P	P	1	0	389
F	Y	Y	Y	Y	Y	Y	Y	Y	Y	1	0	390
L	L	L	L	L	L	L	L	L	L	1	0	391
L	L	L	L	L	L	L	L	L	L	1	0	392
R	R	R	R	R	R	R	R	R	R	1	0	393
N	N	N	N	N	N	N	N	N	N	1	0	394
G	G	G	G	G	G	G	G	G	G	1	0	395
A	A	A	A	A	A	A	A	A	A	1	0	396
N	N	N	N	N	N	N	N	N	N	1	0	397
E	E	E	E	E	E	E	E	E	E	1	0	398
G	G	G	G	G	G	G	G	G	G	1	0	399
F	F	F	F	F	F	F	F	F	F	1	0	400
H	H	H	H	H	H	H	H	H	H	1	0	401
E	E	E	E	E	E	E	E	E	E	1	0	402
A	A	A	A	A	A	A	A	A	A	1	0	403
V	V	V	V	V	V	V	V	V	V	1	0	404
G	G	G	G	G	G	G	G	G	G	1	0	405
E	E	E	E	E	E	E	E	E	E	1	0	406
I	V	V	V	V	V	V	V	V	V	1	0	407
M	M	M	M	M	M	M	M	M	M	1	0	408
S	S	S	S	S	S	S	S	S	S	1	0	409
L	L	L	L	L	L	L	L	L	L	1	0	410
S	S	S	S	S	S	S	S	S	S	1	0	411
A	V	V	V	V	V	V	V	V	V	1	0	412
A	A	A	A	A	A	A	A	A	A	1	0	413
T	T	T	T	T	T	T	T	T	T	1	0	414
P	P	P	P	P	P	P	P	P	P	1	0	415
K	K	K	K	K	K	K	K	K	K	1	0	416
H	H	H	H	H	H	H	H	H	H	1	0	417
L	L	L	L	L	L	L	L	L	L	1	0	418
K	K	K	K	K	K	K	K	K	K	1	0	419
S	T	T	T	T	T	T	T	T	T	1	0	420
I	M	M	M	M	M	M	M	M	M	1	0	421
G	G	G	G	G	G	G	G	G	G	1	0	422
L	L	L	L	L	L	L	L	L	L	1	0	423
L	L	L	L	L	L	L	L	L	L	1	0	424
S	S	S	S	S	S	S	S	S	S	1	0	425
P	S	P	P	P	P	P	P	P	SP	2	1	426
D	D	D	D	D	D	D	D	D	D	1	0	427
F	F	F	F	F	F	F	F	F	F	1	0	428
Q	L	L	L	R	R	R	L	R	LR	2	1	429
E	E	E	E	E	E	E	E	E	E	1	0	430
D	D	D	D	D	D	D	D	D	D	1	0	431
N	N	N	N	N	N	N	N	N	N	1	0	432
E	E	E	E	E	E	E	E	E	E	1	0	433
T	T	T	T	T	T	T	T	T	T	1	0	434
E	E	E	E	E	E	E	E	E	E	1	0	435
I	I	I	I	I	I	I	I	I	I	1	0	436
N	N	N	N	N	N	N	N	N	N	1	0	437
F	F	F	F	F	F	F	F	F	F	1	0	438
L	L	L	L	L	L	L	L	L	L	1	0	439
L	F	F	F	L	L	L	L	L	FL	2	1	440
K	K	K	K	K	K	K	K	K	K	1	0	441
Q	Q	Q	Q	Q	Q	Q	Q	Q	Q	1	0	442
A	A	A	A	A	A	A	A	A	A	1	0	443
L	L	L	L	L	L	L	L	L	L	1	0	444
T	N	T	T	N	N	N	N	N	NT	2	1	445
I	I	I	I	I	I	I	I	I	I	1	0	446
V	V	V	V	V	V	V	V	V	V	1	0	447
G	G	G	G	G	G	G	G	G	G	1	0	448
T	T	T	T	T	T	T	T	T	T	1	0	449
L	L	L	L	L	L	L	L	L	L	1	0	450
P	P	P	P	P	P	P	P	P	P	1	0	451
F	F	F	F	F	F	F	F	F	F	1	0	452
T	T	T	T	T	T	T	T	T	T	1	0	453
Y	Y	Y	Y	Y	Y	Y	Y	Y	Y	1	0	454
M	M	M	M	M	M	M	M	M	M	1	0	455
L	L	L	L	L	L	L	L	L	L	1	0	456
E	E	E	E	E	E	E	E	E	E	1	0	457
K	K	K	K	K	K	K	K	K	K	1	0	458
W	W	W	W	W	W	W	W	W	W	1	0	459
R	R	R	R	M	R	R	R	R	RM	2	1	460
W	W	W	W	W	W	W	W	W	W	1	0	461
M	M	M	M	M	M	M	M	M	M	1	0	462
V	V	V	V	V	V	V	V	V	V	1	0	463
F	F	F	F	F	F	F	F	F	F	1	0	464
K	K	K	K	K	K	K	R	K	KR	2	1	465
G	G	G	G	G	G	G	G	G	G	1	0	466
E	E	E	E	E	E	E	E	E	E	1	0	467
I	I	I	I	I	I	I	I	I	I	1	0	468
P	P	P	P	P	P	P	P	P	P	1	0	469
K	K	K	K	K	K	K	K	K	K	1	0	470
D	E	E	E	E	E	E	E	E	E	1	0	471
Q	E	E	E	E	E	E	E	E	E	1	0	472
W	W	W	W	W	W	W	W	W	W	1	0	473
M	M	M	M	M	M	M	M	M	M	1	0	474
K	K	T	T	K	K	K	K	K	KT	2	1	475
K	K	K	K	K	K	K	K	K	K	1	0	476
W	W	W	W	W	W	W	W	W	W	1	0	477
W	W	W	W	L	W	W	W	W	WL	2	1	478
E	E	E	E	E	E	E	E	E	E	1	0	479
M	M	M	M	M	M	M	M	M	M	1	0	480
K	K	K	K	K	K	K	K	K	K	1	0	481
R	R	R	R	R	R	R	R	R	R	1	0	482
E	K	K	K	K	K	K	D	D	KD	2	1	483
I	I	I	I	I	I	I	L	I	IL	2	1	484
V	V	V	V	V	V	V	V	V	V	1	0	485
G	G	G	G	G	G	G	G	G	G	1	0	486
V	V	V	V	V	V	V	V	V	V	1	0	487
V	V	V	V	V	V	V	V	V	V	1	0	488
E	E	E	E	E	E	E	E	E	E	1	0	489
P	P	P	P	P	P	P	P	P	P	1	0	490
V	V	V	V	V	V	V	V	V	V	1	0	491
P	P	P	P	P	P	P	P	P	P	1	0	492
H	H	H	H	H	H	H	H	H	H	1	0	493
D	D	D	D	D	D	D	D	D	D	1	0	494
E	E	E	E	E	E	E	E	E	E	1	0	495
T	T	T	T	T	T	T	T	T	T	1	0	496
Y	Y	Y	Y	Y	Y	Y	Y	Y	Y	1	0	497
C	C	C	C	C	C	C	C	C	C	1	0	498
D	D	D	D	D	D	D	D	D	D	1	0	499
P	P	P	P	P	P	P	P	P	P	1	0	500
A	A	A	A	A	A	A	A	A	A	1	0	501
S	S	S	S	S	S	S	S	S	S	1	0	502
L	L	L	L	L	L	L	L	L	L	1	0	503
F	F	F	F	F	F	F	F	F	F	1	0	504
H	H	H	H	H	H	H	H	H	H	1	0	505
V	V	V	V	V	V	V	V	V	V	1	0	506
S	A	A	A	A	A	A	A	A	A	1	0	507
N	N	N	N	N	N	N	N	N	N	1	0	508
D	D	D	D	D	D	D	D	D	D	1	0	509
Y	Y	Y	Y	Y	Y	Y	Y	Y	Y	1	0	510
S	S	S	S	S	S	S	S	S	S	1	0	511
F	F	F	F	F	F	F	F	F	F	1	0	512
I	I	I	I	I	I	I	I	I	I	1	0	513
R	R	R	R	R	R	R	R	R	R	1	0	514
Y	Y	Y	Y	Y	Y	Y	Y	Y	Y	1	0	515
Y	Y	Y	Y	Y	Y	Y	Y	Y	Y	1	0	516
T	T	T	T	T	T	T	T	T	T	1	0	517
R	R	R	R	R	R	R	R	R	R	1	0	518
T	T	T	T	T	T	T	T	T	T	1	0	519
L	I	I	I	I	I	I	I	I	I	1	0	520
Y	F	F	F	F	F	F	F	L	FL	2	1	521
Q	E	E	E	E	E	E	E	E	E	1	0	522
F	F	F	F	F	F	F	F	F	F	1	0	523
Q	Q	Q	Q	Q	Q	Q	Q	Q	Q	1	0	524
F	F	F	F	F	F	F	F	F	F	1	0	525
Q	H	H	H	H	H	H	H	H	H	1	0	526
E	E	E	E	E	E	E	E	E	E	1	0	527
A	A	A	A	A	A	A	A	A	A	1	0	528
L	L	L	L	L	L	L	L	L	L	1	0	529
C	C	C	C	C	C	C	C	C	C	1	0	530
Q	R	R	R	R	R	R	R	R	R	1	0	531
A	I	I	I	I	I	I	I	I	I	1	0	532
A	A	A	A	A	A	A	A	A	A	1	0	533
K	K	K	K	Q	Q	Q	Q	Q	KQ	2	1	534
H	H	H	H	H	H	H	H	H	H	1	0	535
E	D	D	D	D	D	D	D	D	D	1	0	536
G	G	G	G	G	G	G	G	G	G	1	0	537
P	P	P	P	P	P	P	P	P	P	1	0	538
L	L	L	L	L	L	L	L	L	L	1	0	539
H	H	H	H	H	H	H	H	H	H	1	0	540
K	K	K	K	K	K	K	K	K	K	1	0	541
C	C	C	C	C	C	C	C	C	C	1	0	542
D	D	D	D	D	D	D	D	D	D	1	0	543
I	I	I	I	I	I	I	I	I	I	1	0	544
S	S	S	S	S	S	S	S	S	S	1	0	545
N	N	N	N	N	N	N	N	N	N	1	0	546
S	S	S	S	S	S	S	S	S	S	1	0	547
T	T	T	T	T	T	T	T	T	T	1	0	548
E	D	D	D	D	D	D	D	E	DE	2	1	549
A	A	A	A	A	A	A	A	A	A	1	0	550
G	G	G	G	G	G	G	G	G	G	1	0	551
Q	E	K	K	K	K	K	K	K	EK	2	1	552
K	K	K	K	K	K	K	K	K	K	1	0	553
L	L	L	L	L	L	L	L	L	L	1	0	554
F	H	H	H	H	H	H	H	H	H	1	0	555
N	Q	Q	Q	Q	Q	Q	Q	Q	Q	1	0	556
M	M	M	M	M	M	M	M	M	M	1	0	557
L	L	L	L	L	L	L	L	L	L	1	0	558
R	S	S	S	S	S	S	S	R	SR	2	1	559
L	V	V	V	V	V	V	V	V	V	1	0	560
G	G	G	G	G	G	G	G	G	G	1	0	561
K	K	K	K	K	K	K	K	K	K	1	0	562
S	S	S	S	S	S	S	S	S	S	1	0	563
E	Q	Q	Q	K	Q	Q	Q	K	QK	2	1	564
P	P	P	P	A	A	A	P	P	PA	2	1	565
W	W	W	W	W	W	W	W	W	W	1	0	566
T	T	T	T	T	T	T	T	T	T	1	0	567
L	S	S	S	E	K	K	V	V	SEKV	4	3	568
A	V	V	V	T	T	T	T	T	VT	2	1	569
L	L	L	L	L	L	L	L	L	L	1	0	570
E	K	K	K	K	E	E	K	K	KE	2	1	571
N	D	D	D	D	D	D	D	D	D	1	0	572
V	F	F	F	I	I	I	I	I	FI	2	1	573
V	V	V	V	V	V	V	V	V	V	1	0	574
G	G	D	D	D	D	D	D	D	GD	2	1	575
A	S	S	S	S	S	S	S	S	S	1	0	576
K	K	K	K	R	R	R	R	R	KR	2	1	577
N	N	D	D	N	N	N	N	N	ND	2	1	578
M	M	M	M	M	M	M	M	M	M	1	0	579
N	D	D	D	D	D	D	D	D	D	1	0	580
V	V	V	V	V	V	V	V	V	V	1	0	581
R	G	G	G	G	G	G	G	G	G	1	0	582
P	P	P	P	P	P	P	P	P	P	1	0	583
L	L	L	L	L	L	L	L	L	L	1	0	584
L	L	L	L	L	L	L	L	L	L	1	0	585
N	R	R	R	R	R	R	R	R	R	1	0	586
Y	Y	Y	Y	Y	Y	Y	Y	Y	Y	1	0	587
F	F	F	F	F	F	F	F	F	F	1	0	588
E	E	E	E	E	E	E	E	E	E	1	0	589
P	P	P	P	P	P	P	P	P	P	1	0	590
L	L	L	L	L	L	L	L	L	L	1	0	591
F	Y	Y	Y	Y	Y	Y	Y	Y	Y	1	0	592
T	T	T	T	T	T	T	T	T	T	1	0	593
W	W	W	W	W	W	W	W	W	W	1	0	594
L	L	L	L	L	L	L	L	L	L	1	0	595
K	T	K	K	Q	Q	Q	Q	Q	TKQ	3	2	596
D	E	E	E	E	E	E	E	E	E	1	0	597
Q	Q	Q	Q	Q	Q	Q	Q	Q	Q	1	0	598
N	N	N	N	N	N	N	N	N	N	1	0	599
K	R	R	R	R	R	R	R	R	R	1	0	600
N	K	N	N	K	K	K	K	K	KN	2	1	601
S	S	S	S	S	S	S	S	S	S	1	0	602
F	F	F	F	Y	Y	Y	Y	H	FYH	3	2	603
V	V	V	V	V	V	V	V	V	V	1	0	604
G	G	G	G	G	G	G	G	G	G	1	0	605
W	W	W	W	W	W	W	W	W	W	1	0	606
S	N	N	N	N	N	N	N	N	N	1	0	607
T	T	T	T	T	T	T	T	T	T	1	0	608
D	D	D	D	D	D	D	D	D	D	1	0	609
W	W	W	W	W	W	W	W	W	W	1	0	610
S	S	S	S	S	S	S	S	S	S	1	0	611
P	P	P	P	P	P	P	P	P	P	1	0	612
Y	Y	Y	H	Y	Y	Y	Y	Y	YH	2	1	613
A	A	A	A	S	S	S	S	A	AS	2	1	614
D	D	D	D	D	D	D	D	D	D	1	0	615
Q	Q	Q	Q	Q	Q	Q	Q	Q	Q	1	0	616
S	S	S	S	S	S	S	S	S	S	1	0	617
I	I	I	I	I	I	I	I	I	I	1	0	618
K	K	K	K	K	K	K	K	K	K	1	0	619
V	V	V	V	V	V	V	V	V	V	1	0	620
R	R	R	R	R	R	R	R	R	R	1	0	621
I	I	I	I	I	I	I	I	I	I	1	0	622
S	S	S	S	S	S	S	S	S	S	1	0	623
L	L	L	L	L	L	L	L	L	L	1	0	624
K	K	K	K	K	K	K	K	K	K	1	0	625
S	S	S	S	S	S	S	S	S	S	1	0	626
A	A	A	A	A	A	A	A	A	A	1	0	627
L	L	L	L	L	L	L	L	L	L	1	0	628
G	G	G	G	G	G	G	G	G	G	1	0	629
D	E	E	E	E	E	E	E	E	E	1	0	630
K	K	K	K	N	N	N	K	K	KN	2	1	631
A	A	A	A	A	A	A	A	A	A	1	0	632
Y	Y	Y	Y	Y	Y	Y	Y	Y	Y	1	0	633
E	E	E	E	E	E	E	E	E	E	1	0	634
W	W	W	W	W	W	W	W	W	W	1	0	635
N	N	N	N	N	N	N	N	N	N	1	0	636
D	N	N	N	D	D	D	D	D	ND	2	1	637
N	N	N	N	N	N	N	N	N	N	1	0	638
E	E	E	E	E	E	E	E	E	E	1	0	639
M	M	M	M	M	M	M	M	M	M	1	0	640
Y	Y	Y	Y	Y	Y	Y	Y	Y	Y	1	0	641
L	L	L	L	L	L	L	L	L	L	1	0	642
F	F	F	F	F	F	F	F	F	F	1	0	643
R	R	R	R	R	R	R	R	R	R	1	0	644
S	S	S	S	S	S	S	S	S	S	1	0	645
S	S	S	S	S	S	S	S	S	S	1	0	646
V	V	V	V	V	V	V	V	V	V	1	0	647
A	A	A	A	A	A	A	A	A	A	1	0	648
Y	Y	Y	Y	Y	Y	Y	Y	Y	Y	1	0	649
A	A	A	A	A	A	A	A	A	A	1	0	650
M	M	M	M	M	M	M	M	M	M	1	0	651
R	R	R	R	R	R	R	R	R	R	1	0	652
Q	E	E	E	E	E	E	E	E	E	1	0	653
Y	Y	Y	Y	Y	Y	Y	Y	Y	Y	1	0	654
F	F	F	F	F	F	F	F	F	F	1	0	655
L	L	L	S	L	L	L	S	L	LS	2	1	656
K	K	K	K	K	K	K	K	K	K	1	0	657
V	T	T	T	E	E	E	-	T	TE	2	1	658
K	K	K	K	K	K	K	K	K	K	1	0	659
N	N	N	N	H	H	H	N	N	NH	2	1	660
Q	Q	Q	Q	Q	Q	Q	Q	Q	Q	1	0	661
M	T	T	T	T	T	T	P	T	TP	2	1	662
I	I	I	I	I	I	I	I	I	I	1	0	663
L	L	L	L	L	L	L	L	L	L	1	0	664
F	F	F	F	F	F	F	F	F	F	1	0	665
G	G	G	G	G	G	G	G	G	G	1	0	666
E	E	E	E	A	A	A	V	D	EAVD	4	3	667
E	E	E	E	E	E	E	E	E	E	1	0	668
D	D	D	D	N	N	N	N	N	DN	2	1	669
V	V	V	V	V	V	V	V	V	V	1	0	670
R	W	W	W	W	W	W	W	W	W	1	0	671
V	V	V	V	V	V	V	V	V	V	1	0	672
A	S	S	S	S	S	S	S	S	S	1	0	673
N	N	N	N	N	N	N	N	N	N	1	0	674
L	L	L	L	L	L	L	L	L	L	1	0	675
K	K	K	K	K	K	K	K	K	K	1	0	676
P	P	P	P	P	P	P	P	P	P	1	0	677
R	R	R	R	R	R	R	R	R	R	1	0	678
I	I	I	I	I	I	I	I	I	I	1	0	679
S	S	S	S	S	S	S	S	S	S	1	0	680
F	F	F	F	F	F	F	F	F	F	1	0	681
N	N	N	N	N	N	N	N	N	N	1	0	682
F	F	F	F	F	F	F	F	F	F	1	0	683
F	Y	Y	Y	H	H	H	H	H	YH	2	1	684
V	V	V	V	V	V	V	V	V	V	1	0	685
T	T	T	T	T	T	T	T	T	T	1	0	686
A	S	S	S	S	S	S	S	S	S	1	0	687
P	P	P	P	P	P	P	P	P	P	1	0	688
K	R	R	R	G	G	G	G	G	RG	2	1	689
N	N	N	N	N	N	N	N	N	N	1	0	690
V	L	L	L	L	L	L	V	V	LV	2	1	691
S	S	S	S	S	S	S	S	S	S	1	0	692
D	D	D	D	D	D	D	D	D	D	1	0	693
I	I	I	I	I	I	I	I	I	I	1	0	694
I	I	I	I	I	I	I	I	I	I	1	0	695
P	P	P	P	P	P	P	P	P	P	1	0	696
R	R	R	R	R	R	R	R	R	R	1	0	697
T	P	P	P	P	P	P	S	P	PS	2	1	698
E	E	E	E	E	E	E	E	E	E	1	0	699
V	V	V	V	V	V	V	V	V	V	1	0	700
E	E	E	E	E	E	E	E	E	E	1	0	701
K	G	G	G	G	G	G	G	G	G	1	0	702
A	A	A	A	A	A	A	A	A	A	1	0	703
I	I	I	I	I	I	I	I	I	I	1	0	704
R	R	R	R	R	R	R	R	R	R	1	0	705
M	M	M	M	M	M	M	M	M	M	1	0	706
S	S	S	S	S	S	S	S	S	S	1	0	707
R	R	R	R	R	R	R	R	R	R	1	0	708
S	S	S	S	S	S	S	S	S	S	1	0	709
R	R	R	R	R	R	R	R	R	R	1	0	710
I	I	I	I	I	I	I	I	I	I	1	0	711
N	N	N	N	N	N	N	N	N	N	1	0	712
D	D	D	D	D	D	D	D	D	D	1	0	713
A	A	A	A	A	A	A	A	A	A	1	0	714
F	F	F	F	F	F	F	F	F	F	1	0	715
R	R	R	R	R	R	R	R	R	R	1	0	716
L	L	L	L	L	L	L	L	L	L	1	0	717
N	D	D	D	D	D	D	D	D	D	1	0	718
D	D	D	D	D	D	D	D	D	D	1	0	719
N	N	N	D	N	N	N	N	N	ND	2	1	720
S	S	S	S	S	S	S	S	S	S	1	0	721
L	L	L	L	L	L	L	L	L	L	1	0	722
E	E	E	E	E	E	E	E	E	E	1	0	723
F	F	F	F	F	F	F	F	F	F	1	0	724
L	L	L	L	L	L	L	L	V	LV	2	1	725
G	G	G	G	G	G	G	G	G	G	1	0	726
I	I	I	I	I	I	I	I	I	I	1	0	727
Q	Q	Q	Q	Q	Q	Q	Q	Q	Q	1	0	728
P	P	P	P	P	P	P	P	P	P	1	0	729
T	T	T	T	T	T	T	T	T	T	1	0	730
L	L	L	L	L	L	L	L	L	L	1	0	731
G	G	G	G	G	G	G	G	G	G	1	0	732
P	P	P	P	P	P	P	P	P	P	1	0	733
P	P	P	P	P	P	P	P	P	P	1	0	734
N	Y	Y	Y	Y	Y	Y	Y	Y	Y	1	0	735
Q	Q	Q	Q	Q	Q	Q	Q	Q	Q	1	0	736
P	P	P	P	P	P	P	P	P	P	1	0	737
P	P	P	P	P	P	P	P	P	P	1	0	738
V	V	V	V	V	V	V	V	V	V	1	0	739
S	T	T	T	T	T	T	T	T	T	1	0	740
I	I	I	I	I	I	I	I	I	I	1	0	741
W	W	W	W	W	W	W	W	W	W	1	0	742
L	L	L	L	L	L	L	L	L	L	1	0	743
I	I	I	I	I	I	I	I	I	I	1	0	744
V	V	V	V	V	V	V	V	V	V	1	0	745
F	F	F	F	F	F	F	F	F	F	1	0	746
G	G	G	G	G	G	G	G	G	G	1	0	747
V	V	V	V	V	V	V	V	V	V	1	0	748
V	V	V	V	V	V	V	V	V	V	1	0	749
M	M	M	M	M	M	M	M	M	M	1	0	750
G	A	A	A	A	A	A	A	A	A	1	0	751
V	V	V	V	V	V	V	V	V	V	1	0	752
I	V	V	V	V	V	V	V	V	V	1	0	753
V	V	V	V	V	V	V	V	V	V	1	0	754
V	V	V	V	V	V	V	V	V	V	1	0	755
G	G	G	G	G	G	G	G	G	G	1	0	756
I	I	I	I	I	I	I	I	I	I	1	0	757
V	V	V	V	V	V	V	V	V	V	1	0	758
I	V	V	V	V	V	V	V	V	V	1	0	759
L	L	L	L	L	L	L	L	L	L	1	0	760
I	I	I	I	I	I	I	I	I	I	1	0	761
F	I	I	I	I	I	I	I	I	I	1	0	762
T	T	T	T	T	T	T	T	T	T	1	0	763
G	G	G	G	G	G	G	G	G	G	1	0	764
I	I	I	I	I	I	I	I	I	I	1	0	765
R	R	R	R	R	R	R	R	R	R	1	0	766
D	D	D	D	D	D	D	D	D	D	1	0	767
R	R	R	R	R	R	R	R	R	R	1	0	768
K	R	R	R	R	R	R	R	R	R	1	0	769
K	K	K	K	K	K	K	K	K	K	1	0	770
K	K	K	K	T	T	T	T	T	KT	2	1	771
N	D	D	D	D	D	D	D	D	D	1	0	772
K	Q	Q	Q	Q	Q	Q	Q	Q	Q	1	0	773
A	A	A	A	A	A	A	A	A	A	1	0	774
R	R	R	R	R	R	R	R	R	R	1	0	775
S	S	S	S	S	S	S	S	S	S	1	0	776
G	E	E	E	E	E	E	E	E	E	1	0	777
E	E	E	E	E	E	E	E	E	E	1	0	778
N	N	N	N	N	N	N	N	N	N	1	0	779
P	P	P	P	P	P	P	P	P	P	1	0	780
Y	Y	Y	Y	Y	Y	Y	Y	Y	Y	1	0	781
A	S	S	S	S	S	S	S	S	S	1	0	782
S	S	S	S	S	S	S	S	S	S	1	0	783
I	V	V	V	V	V	V	V	V	V	1	0	784
D	D	D	D	D	D	D	D	D	D	1	0	785
I	L	L	L	L	L	L	L	L	L	1	0	786
S	S	S	S	S	S	S	N	S	SN	2	1	787
K	K	K	K	K	K	K	K	K	K	1	0	788
G	G	G	G	G	G	G	G	G	G	1	0	789
E	E	E	E	E	E	E	E	E	E	1	0	790
N	N	T	T	N	N	N	N	N	NT	2	1	791
N	N	N	N	N	N	N	N	N	N	1	0	792
P	P	P	P	P	P	P	P	P	P	1	0	793
G	G	G	G	G	G	G	G	G	G	1	0	794
F	F	F	F	F	F	F	F	F	F	1	0	795
Q	Q	Q	Q	Q	Q	Q	Q	Q	Q	1	0	796
N	N	N	N	N	N	N	N	N	N	1	0	797
T	G	G	G	G	G	G	G	G	G	1	0	798
D	D	D	D	D	D	D	D	D	D	1	0	799
D	D	D	D	D	D	D	D	D	D	1	0	800
V	V	V	V	V	V	V	V	V	V	1	0	801
Q	Q	Q	Q	Q	Q	Q	Q	Q	Q	1	0	802
T	T	T	T	T	T	T	T	T	T	1	0	803
S	S	S	S	S	S	S	S	S	S	1	0	804
F	F	F	F	F	F	F	F	F	F	1	0	805

[truncated: 23 more sheets: Fig_4C, Fig_4E, Fig_4F, Fig_5A, Fig_5C_top, Fig_5C_bottom, Fig_5D, Fig_6B, Fig_6D, Fig_7C, Fig_7D, Fig_8, SFig_1, SFig_2, SFig_3C, SFig_4, SFig_7, SFig_8, SFig_9, SFig_10A …]
